# Supplementary material for: Principles and essential elements of the fundamental right to health in Colombia: an integrative review of structural determinants and systemic challenges
Source: Front Health Serv. 2026 Jul 2;6:1838181. doi: 10.3389/frhs.2026.1838181 (PMC13373101; doi:10.3389/frhs.2026.1838181)
Supplement: Supplementary Material 1 — Search plan applied. [file Table1.xlsx]

## Sheet: Hoja1
PROCEDIMIENTO DE BÚSQUEDA
#	BASE DE DATOS	ESTRATEGIA DE BÚSQUEDA	FECHA DE RECUPERACIÓN	RESULTADOS	ENLACE
1	Scielo	politica AND salud AND colombia AND year_cluster: ("2017" OR "2018" OR "2015" OR "2020" OR "2016" OR "2019") AND la:("es"OR"en")	2021-02-25	177	https://search.scielo.org/?fb=&lang=es&count=15&from=1&output=site&sort=&format=summary&page=1&q=politica+AND+salud+AND+colombia&where=&filter_boolean_operator%5Bla%5D%5B%5D=OR&filter%5Bla%5D%5B%5D=es&filter%5Bla%5D%5B%5D=en&filter%5Byear_cluster%5D%5B%5D=2017&filter%5Byear_cluster%5D%5B%5D=2018&filter%5Byear_cluster%5D%5B%5D=2015&filter%5Byear_cluster%5D%5B%5D=2020&filter%5Byear_cluster%5D%5B%5D…
		Politics AND health AND colombia AND year_cluster: ("2017" OR "2018" OR "2015" OR "2020" OR "2016" OR "2019") AND la:("es"OR"en")
2	Scopus	politica AND salud AND colombia AND ( LIMIT-TO ( OA , "all" ) ) AND ( LIMIT-TO ( AFFILCOUNTRY , "Colombia" ) ) AND ( LIMIT-TO ( PUBYEAR , 2021 ) OR LIMIT-TO ( PUBYEAR , 2020 ) OR LIMIT-TO ( PUBYEAR , 2019 ) OR LIMIT-TO ( PUBYEAR , 2018 ) OR LIMIT-TO ( PUBYEAR , 2017 ) OR LIMIT-TO ( PUBYEAR , 2016 ) OR LIMIT-TO ( PUBYEAR , 2015 ) ) AND ( LIMIT-TO ( LANGUAGE , "Spanish" ) OR LIMIT-TO ( LANGUAGE , "…	2021-02-23	622	https://www-scopus-com.ezproxy.unbosque.edu.co/results/results.uri?sort=plf-f&src=s&nlo=&nlr=&nls=&sid=a90a326a3e3ccb10a2d1a0409902b900&sot=a&sdt=cl&cluster=scofreetoread%2c%22all%22%2ct%2bscoaffilctry%2c%22Colombia%22%2ct%2bscopubyr%2c%222021%22%2ct%2c%222020%22%2ct%2c%222019%22%2ct%2c%222018%22%2ct%2c%222017%22%2ct%2c%222016%22%2ct%2c%222015%22%2ct%2bscolang%2c%22Spanish%22%2ct%2c%22English%22%…
		Politics AND health AND colombia AND ( LIMIT-TO ( OA , "all" ) ) AND ( LIMIT-TO ( AFFILCOUNTRY , "Colombia" ) ) AND ( LIMIT-TO ( PUBYEAR , 2021 ) OR LIMIT-TO ( PUBYEAR , 2020 ) OR LIMIT-TO ( PUBYEAR , 2019 ) OR LIMIT-TO ( PUBYEAR , 2018 ) OR LIMIT-TO ( PUBYEAR , 2017 ) OR LIMIT-TO ( PUBYEAR , 2016 ) OR LIMIT-TO ( PUBYEAR , 2015 ) ) AND ( LIMIT-TO ( LANGUAGE , "Spanish" ) OR LIMIT-TO ( LANGUAGE , …
3	Lilacs	(políticas) AND (salud) AND (colombia) AND ( la:("es" OR "en")) AND (year_cluster:[2016 TO 2021])	2021-02-23	504	https://pesquisa.bvsalud.org/portal/?u_filter%5B%5D=fulltext&u_filter%5B%5D=db&u_filter%5B%5D=mj_cluster&u_filter%5B%5D=type_of_study&u_filter%5B%5D=la&fb=&output=&lang=es&from=1&sort=&format=&count=&page=1&skfp=&index=&q=%28pol%C3%ADticas%29+AND+%28salud%29+AND+%28Colombia%29&where=&filter%5Bla%5D%5B%5D=es&filter%5Bla%5D%5B%5D=en&years=on&range_year_start=2016&range_year_end=2021
		(Politics) AND (health) AND (colombia) AND ( la:("es" OR "en")) AND (year_cluster:[2016 TO 2021])
4	Science direct	Politica AND salud AND colombia	2021-02-23	645	https://www-sciencedirect-com.ezproxy.unbosque.edu.co/search?qs=politica%20AND%20salud%20and%20colombia&date=2015-2021&show=100&offset=600
		Politics AND health AND colombia
5	Scielo	salud AND principios OR elementos OR valores AND colombia AND year_cluster: ("2017" OR "2018" OR "2015" OR "2020" OR "2016" OR "2019") AND la:("es"OR"en")	2021-03-02	114	https://search.scielo.org/?fb=&q=salud+AND+principios+OR+elementos+OR+valores+AND+colombia&lang=es&count=15&from=1&output=site&sort=&format=summary&page=1&where=&filter%5Byear_cluster%5D%5B%5D=2017&filter%5Byear_cluster%5D%5B%5D=2015&filter%5Byear_cluster%5D%5B%5D=2018&filter%5Byear_cluster%5D%5B%5D=2019&filter%5Byear_cluster%5D%5B%5D=2016&filter%5Byear_cluster%5D%5B%5D=2020
		health AND principles OR elements OR values AND colombia AND year_cluster: ("2017" OR "2018" OR "2015" OR "2020" OR "2016" OR "2019") AND la:("es"OR"en")
6	Science direct	salud AND principios OR elementos OR valores AND colombia AND year_cluster: ("2017" OR "2018" OR "2015" OR "2020" OR "2016" OR "2019") AND la:("es"OR"en")	2021-03-02	6000	https://www-sciencedirect-com.ezproxy.unbosque.edu.co/search?qs=salud%20AND%20principios%20OR%20elementos%20OR%20valores%20AND%20colombia&years=2021%2C2020%2C2015%2C2016%2C2017%2C2018%2C2019&articleTypes=REV%2CFLA&show=100&offset=5900
		health AND principles OR elements OR values AND colombia AND year_cluster: ("2017" OR "2018" OR "2015" OR "2020" OR "2016" OR "2019") AND la:("es"OR"en")
7	Scopus	TITLE-ABS-KEY (salud AND principles OR elements OR valores AND colombia AND ( LIMIT-TO ( PUBYEAR , 2020 ) OR LIMIT-TO ( PUBYEAR , 2019 ) OR LIMIT-TO ( PUBYEAR , 2018 ) OR LIMIT-TO ( PUBYEAR , 2017 ) OR LIMIT-TO ( PUBYEAR , 2016 ) OR LIMIT-TO ( PUBYEAR , 2015 ) OR LIMIT-TO ( PUBYEAR , 2015 ) ) AND ( LIMIT-TO ( LANGUAGE , "Spanish" ) OR LIMIT-TO ( LANGUAGE , "English" ) )	2021-03-03	57	https://www-scopus-com.ezproxy.unbosque.edu.co/results/results.uri?sort=plf-f&src=s&nlo=&nlr=&nls=&sid=9979de50267ecabcbd87b7a278d30d09&sot=b&sdt=cl&cluster=scopubyr%2c%222020%22%2ct%2c%222019%22%2ct%2c%222018%22%2ct%2c%222017%22%2ct%2c%222016%22%2ct%2c%222015%22%2ct&sl=72&s=TITLE-ABS-KEY+%28salud+AND+principles+OR+elements+OR+valores+AND+colombia%29&origin=resultslist&zone=leftSideBar&editSaveSe…
		TITLE-ABS-KEY (health AND principles OR elements OR values AND colombia AND ( LIMIT-TO ( PUBYEAR , 2020 ) OR LIMIT-TO ( PUBYEAR , 2019 ) OR LIMIT-TO ( PUBYEAR , 2018 ) OR LIMIT-TO ( PUBYEAR , 2017 ) OR LIMIT-TO ( PUBYEAR , 2016 ) OR LIMIT-TO ( PUBYEAR , 2015 ) OR LIMIT-TO ( PUBYEAR , 2015 ) ) AND ( LIMIT-TO ( LANGUAGE , "Spanish" ) OR LIMIT-TO ( LANGUAGE , "English" ) )
8	Lilacs	(salud) AND (principios) OR (elementos) OR (valores) AND (colombia) AND ( la:("es" OR "en")) AND (year_cluster:[2015 TO 2021])	2021-03-03	88	https://pesquisa.bvsalud.org/portal/?u_filter%5B%5D=fulltext&u_filter%5B%5D=db&u_filter%5B%5D=mj_cluster&u_filter%5B%5D=type_of_study&u_filter%5B%5D=la&fb=&lang=es&home_url=http%3A%2F%2Flilacs.bvsalud.org&home_text=Base+de+dados+LILACS%2C+informa%C3%A7%C3%A3o+em+sa%C3%BAde+da+Am%C3%A9rica+Latina+e+Caribe&q=salud+AND+principios+OR+elementos+OR+valores+AND+colombia&where=&range_year_start=2016&rang…
		(health) AND (principles) OR (elements) OR (values) AND (colombia) AND ( la:("es" OR "en")) AND (year_cluster:[2015 TO 2021])
9	Pubmed	Politica AND salud AND colombia	2021-03-06	41	https://pubmed.ncbi.nlm.nih.gov/?term=pol%C3%ADticas+AND+salud+AND+colombia&filter=dates.2015%2F1%2F1-2021%2F3%2F1
		Politics AND health AND colombia
10	Pubmed	((((Salud) OR (principios)) OR (elementos)) OR (valores)) AND (Colombia)	2021-03-06	3624	https://pubmed.ncbi.nlm.nih.gov/?term=%28%28%28%28salud%29+OR+%28principios%29%29+OR+%28elementos%29%29+OR+%28valores%29%29+AND+%28colombia%29&filter=dates.2015%2F1%2F1-2021%2F3%2F1&filter=lang.english&filter=lang.spanish
		((((helath) OR (principles)) OR (elements)) OR (values)) AND (Colombia)
11		Politicas AND salud AND colombia. Periodo de tiempo: 2015-2021	2021-03-06	4	https://apps-webofknowledge-com.ezproxy.unbosque.edu.co/Search.do?product=WOS&SID=8DP8R3EX4jgtY9hTJFv&search_mode=GeneralSearch&prID=468e0221-75b9-4d59-9d38-8ca4348449e9
	Web of Science	Politics AND health AND colombia. Periodo de tiempo: 2015-2021
12	Web of Science	salud AND principios OR elementos OR valores AND colombia Periodo de tiempo: 2015-2021	2021-03-06	489	https://apps-webofknowledge-com.ezproxy.unbosque.edu.co/summary.do?product=WOS&parentProduct=WOS&search_mode=GeneralSearch&qid=4&SID=8DP8R3EX4jgtY9hTJFv&colName=WOS&&page=1&action=changePageSize&pageSize=50
		health AND principles OR elements OR values AND colombia Periodo de tiempo: 2015-2021
TOTAL ARTICULOS IDENTIFICADOS				12365
