# Supplementary material for: Principles and essential elements of the fundamental right to health in Colombia: an integrative review of structural determinants and systemic challenges
Source: Front Health Serv. 2026 Jul 2;6:1838181. doi: 10.3389/frhs.2026.1838181 (PMC13373101; doi:10.3389/frhs.2026.1838181)
Supplement: Supplementary Material 2 — A table through which text fragments were consolidated and analyzed, generated by PROVALIS' QDA Miner Lite v2.0.8. [file Table2.xlsx]

## Sheet: Consolidación fragmentos texto
	Categorías cerradas	Subcategoría	TITULO ABREVIADO DEL ARTÍCULO	Fragmentos de texto de los artículos seleccionados	Coder	Date	Words	% Words	Comentarios del revisor de acuerdo con el texto	Variable	Titulo conpleto del artículo	ENFOQUE DEL ESTUDIO	Categoría abierta	INTERPRETACIÓN
	METODOLOGÍA	Técnicas de recolección	Comunidad-_-Dialogo-intercultural-como-herramienta-de-construccion-en-politi1	Se realizó una revisión documental, así como una observación participante a nivel local en los talleres, congresos y reuniones, a nivel departamental en la Mesa Permanente de Coordinación Interadministrativa y Nacional en una reunión del espacio del Sistema Indígena de Salud Propia (SISPI). Mediante notas de campo se registraron sistemáticamente los encuentros. Además, se realizaron entrevistas a…	Admin	2021-08-04	96	0.021		DOCUMENT	Diálogo intercultural como herramienta de construcción en políticas de salud. Amazonía Colombiana	Cualitativo
	METODOLOGÍA	Cualitativo	Comunidad-_-Dialogo-intercultural-como-herramienta-de-construccion-en-politi1	El trabajo de campo del presente estudio utilizó el enfoque etnográfico, un enfoque centrado en la inmersión comunitaria que nos permitió ir definiendo con las comunidades las personas que se entrevistarían, y cómo y cuándo se llevarían a cabo estas entrevistas	Admin	2021-08-02	41	0.009		DOCUMENT	Diálogo intercultural como herramienta de construcción en políticas de salud. Amazonía Colombiana	Cualitativo
	Principio	Interculturalidad	Comunidad-_-Dialogo-intercultural-como-herramienta-de-construccion-en-politi1	La Comisión de Salud de Amazonas trabajó en la presentación de una propuesta para la construcción del SISPI. En el ejercicio se evidenció el esfuerzo de las partes para tener un diálogo intercultural que les permitiera construir un trabajo mancomunado. En ese sentido, la propuesta presentada partió de la definición de territorialidad y territorio, el cual esta ordenado de acuerdo al calendario ec…	Admin	2021-08-02	110	0.024	DEfinición de la interculturalidad y salud	DOCUMENT	Diálogo intercultural como herramienta de construcción en políticas de salud. Amazonía Colombiana	Cualitativo
	Principio	Interculturalidad	Comunidad-_-Dialogo-intercultural-como-herramienta-de-construccion-en-politi1	A partir de estos conceptos, proponen la construcción de un perfil epidemiológico que refleje la realidad de los departamentos y de las comunidades (enfermedades y tradicionales y occidentales), y en base al perfil epidemiológico diseñar la política de salud, que debe ser construida de acuerdo con las reglas de los indígenas y no debe venir orientada por otras entidades	Admin	2021-08-02	59	0.013	Orientación sobre la necesidad de desarrollar políticas de salud cacorde con la realidad de los pueblos indígenas	DOCUMENT	Diálogo intercultural como herramienta de construcción en políticas de salud. Amazonía Colombiana	Cualitativo
	Principio	Interculturalidad	Comunidad-_-Dialogo-intercultural-como-herramienta-de-construccion-en-politi1	Del mismo modo proponen que la financiación y la administración se realice a través de las entidades territoriales indígenas, sin intermediarios, y resaltan que la calidad debe ser entendida desde las asociaciones: para lo cual se requieren personas eficientes, que trabajen con respeto y en coordinación con la medicina tradicional. Lo anterior indudablemente demanda trabajo desde las comunidades …	Admin	2021-08-02	64	0.014	Declaracion sobre la forma de garantizar el funcionamiento del sistema de Salud indigena.	DOCUMENT	Diálogo intercultural como herramienta de construcción en políticas de salud. Amazonía Colombiana	Cualitativo
	Principio	Interculturalidad	Comunidad-_-Dialogo-intercultural-como-herramienta-de-construccion-en-politi1	En algunos departamentos participaron más funcionarios institucionales que líderes indígenas. En el desarrollo del evento no se garantizó una traducción de los distintos dialectos, lo cual generó pérdida de información valiosa para el diálogo, y una desarticulación de unos departamentos con otros. En estos espacios se pierde la posibilidad de que los líderes indígenas expresen directamente sus op…	Admin	2021-08-02	113	0.024	No hay participacion de los pueblos de forma que se garantice la representatividad y la concertación.	DOCUMENT	Diálogo intercultural como herramienta de construcción en políticas de salud. Amazonía Colombiana	Cualitativo	Participación social	Fallas en los ejercicios de interculturalidad, dado por problemas representados por el lenguaje entre funcionarios del gobierno y las comunidades indígenas que participan en estos encuentros; se pierde la posibilidad de que los líderes indígenas expresen directamente sus opiniones y expectativas de construcción de propuesta de una política a la institucionalidad del nivel nacional, debido al poco…
	Principio	Interculturalidad	2. Inequidad etnico racial2	En Colombia, la Constitución de 1991 reafirmó el carácter pluriétnico y multicultural de la nación. Según el Censo del 2005, el 10,4% de las personas encuestadas se autoidentificó como afrodescendiente, 3,2% como indígena, 0,012% como romaní o gitano, y 86,1% no se identificó como parte de ninguno de estos grupos considerados étnico-raciales. Las personas de esas minorías, por otra parte, no han …	Admin	2021-08-02	121	0.016	Otros estudios presentan las desventajas de algunos sectores de la poblacion, dada su etnia, respecto a los resultados en salud, deficiencia en el aseguramiento y acceso a la salud (ambos aspectos relativos al acceso) Aspecto que pertenece al soporte teórico del estudio.	DOCUMENT	Inequidad por la condición étnico-racial en el aseguramiento de salud en Colombia: un estudio de corte transversal	Cuantitativo	Desventajas para acceder a los servicios de salud	Según el Censo del 2005, el 10,4% de las personas encuestadas se autoidentificó como afrodescendiente, 3,2% como indígena, 0,012% como romaní o gitano, y 86,1% no se identificó como parte de ninguno de estos grupos considerados étnico-raciales. Éstas minorías, se caracterizan por presentar mayor mortalidad, menores probabilidades de sobrevivencia ante enfermedades (13), peores indicadores de salu…
	Principio	Equidad	2. Inequidad etnico racial2	Los estudios realizados señalan que hay grandes diferencias en la utilización de los servicios de salud, tanto entre los asegurados y no asegurados (23) como entre las poblaciones aseguradas mediante los regímenes contributivo y subsidiado (24). El aseguramiento mediante el régimen subsidiado se relaciona con una atención médica deficiente (25) y menor acceso a servicios preventivos de atención p…	Admin	2021-08-02	118	0.016	Esta reflexión proviene de otros estudios adoptados en el marco teórico de este estudio, el cual evidencia diferencias tanto en la atencion asistencial, estrategias preventivas y en los resultados en salud, como la mortalidad.	DOCUMENT	Inequidad por la condición étnico-racial en el aseguramiento de salud en Colombia: un estudio de corte transversal	Cuantitativo
	Elementos escenciales	Accesibilidad	2. Inequidad etnico racial2	Las carencias socioeconómicas constituyen la principal barrera para un adecuado aseguramiento sanitario (16, 22, 26) y un acceso pleno a los servicios de salud (27).	Admin	2021-08-02	25	0.003	Esta investigacion se soporta en su marco teórico con evidencias sobre la influencia de las carencias sociodemográficas y la accesibilidad a la salud.	DOCUMENT	Inequidad por la condición étnico-racial en el aseguramiento de salud en Colombia: un estudio de corte transversal	Cuantitativo
	METODOLOGÍA	Cuantitativo	2. Inequidad etnico racial2	La ECV-2019 constituye una fuente primaria de información directa y representativa de los hogares del país, basada en una muestra probabilística de 75 780 hogares seleccionados a partir de un diseño multietápico, estratificado y por conglomerados, según los datos del censo de 2005. De las 289 432 personas de 18 años o más encuestadas, el 8,6% se reconoció como afrodescendiente, el 4,7% como indíg…	Admin	2021-08-02	144	0.019		DOCUMENT	Inequidad por la condición étnico-racial en el aseguramiento de salud en Colombia: un estudio de corte transversal	Cuantitativo
	METODOLOGÍA	Criterio étnico-racial	2. Inequidad etnico racial2	La condición étnico-racial se considera un componente estructural de los determinantes sociales y, por lo tanto, media el acceso a los servicios de salud (3). Esta variable se construyó a partir de las respuestas a la pregunta: “De acuerdo con su cultura, pueblo o rasgos físicos... es o se reconoce como: a) Indígena; b) Gitano(a) (Rom); c) Raizal del Archipiélago de San Andrés, Providencia y Sant…	Admin	2021-08-02	139	0.018	Los criterios son prodiucto de la defición adecuada para la encuesta nacional sobre calidad de vida	DOCUMENT	Inequidad por la condición étnico-racial en el aseguramiento de salud en Colombia: un estudio de corte transversal	Cuantitativo
	Elementos escenciales	Accesibilidad	2. Inequidad etnico racial2	Tampoco se observó asociación estadística significativa entre la condición étnico-racial y el tipo de aseguramiento de salud, después de controlar por cuatro bloques de variables relacionadas con los determinantes sociales de la salud. Esa asociación solo fue significativa al comparar el régimen subsidiado y el régimen contributivo (p < 0,01), lo que indica una fuerte inequidad por la condición é…	Admin	2021-08-03	111	0.015	El acceso observado con resultados del estudio, lo cual evidencia la inequidad	DOCUMENT	Inequidad por la condición étnico-racial en el aseguramiento de salud en Colombia: un estudio de corte transversal	Cuantitativo	Tipo aseguramiento al SGSSS	Con una P < 0,01 de asociación de inequidad para acceder a los servicios de salud, beneciando al contributivo sobre el subsidiado, lo que afectó en especial a población indígena y afrodescendiente, Situación no evidenciada en los no asegurados.
	Principio	Equidad	2. Inequidad etnico racial2	Tampoco se observó asociación estadística significativa entre la condición étnico-racial y el tipo de aseguramiento de salud, después de controlar por cuatro bloques de variables relacionadas con los determinantes sociales de la salud. Esa asociación solo fue significativa al comparar el régimen subsidiado y el régimen contributivo (p < 0,01), lo que indica una fuerte inequidad por la condición é…	Admin	2021-08-03	111	0.015		DOCUMENT	Inequidad por la condición étnico-racial en el aseguramiento de salud en Colombia: un estudio de corte transversal	Cuantitativo	Tipo aseguramiento al SGSSS	Estudio sobre equidad etnico racial: En este estudio se identificó asociación significativa al comparar el régimen subsidiado y el régimen contributivo (p < 0,01), lo que indica una fuerte inequidad por la condición étnico-racial en la población afiliada al régimen subsidiado en relación con el régimen contributivo. Esto refleja diferencias importantes en el acceso a los servicios de salud y los …
	Principio	Equidad	2. Inequidad etnico racial2	Estos resultados confirman que la condición étnico-racial es un componente estructural de la inequidad en el acceso a los servicios de salud en el país	Admin	2021-08-03	26	0.003		DOCUMENT	Inequidad por la condición étnico-racial en el aseguramiento de salud en Colombia: un estudio de corte transversal	Cuantitativo
	Elementos escenciales	Accesibilidad	2. Inequidad etnico racial2	Estos resultados confirman que la condición étnico-racial es un componente estructural de la inequidad en el acceso a los servicios de salud en el país	Admin	2021-08-03	26	0.003		DOCUMENT	Inequidad por la condición étnico-racial en el aseguramiento de salud en Colombia: un estudio de corte transversal	Cuantitativo
	Principio	Universalidad	2. Inequidad etnico racial2	En el contexto de la gran segmentación en los regímenes de aseguramiento de salud en Colombia, la condición étnico-racial profundiza las desventajas de las personas y grupos poblacionales con más bajo estatus socioeconómico, lo que redunda en un menor acceso y disfrute del derecho a la salud para los grupos étnico-raciales más desfavorecidos	Admin	2021-08-03	55	0.007		DOCUMENT	Inequidad por la condición étnico-racial en el aseguramiento de salud en Colombia: un estudio de corte transversal	Cuantitativo
	Principio	Equidad	2. Inequidad etnico racial2	En el contexto de la gran segmentación en los regímenes de aseguramiento de salud en Colombia, la condición étnico-racial profundiza las desventajas de las personas y grupos poblacionales con más bajo estatus socioeconómico, lo que redunda en un menor acceso y disfrute del derecho a la salud para los grupos étnico-raciales más desfavorecidos	Admin	2021-08-03	55	0.007		DOCUMENT	Inequidad por la condición étnico-racial en el aseguramiento de salud en Colombia: un estudio de corte transversal	Cuantitativo
	Principio	Interculturalidad	2. Inequidad etnico racial2	En el contexto de la gran segmentación en los regímenes de aseguramiento de salud en Colombia, la condición étnico-racial profundiza las desventajas de las personas y grupos poblacionales con más bajo estatus socioeconómico, lo que redunda en un menor acceso y disfrute del derecho a la salud para los grupos étnico-raciales más desfavorecidos	Admin	2021-08-03	55	0.007		DOCUMENT	Inequidad por la condición étnico-racial en el aseguramiento de salud en Colombia: un estudio de corte transversal	Cuantitativo
	METODOLOGÍA	Multimetodo	Luchas por la salud3	Se llevó a cabo una investigación cualitativa con distintos enfoques metodológicos y aplicación de métodos, como sistematización de experiencias, etnografía, biografías, evaluación realista, investigación acción, entre otros	Admin	2021-08-03	27	0.004		DOCUMENT	Luchas por el derecho a la salud en Colombia. Vínculos con la salud para todos y todas	Cualitativo
	METODOLOGÍA	Técnicas de recolección	Luchas por la salud3	Las técnicas de recolección de información involucraron análisis documental, grupos focales, entrevistas semiestructuradas y observación participante.	Admin	2021-08-04	16	0.002		DOCUMENT	Luchas por el derecho a la salud en Colombia. Vínculos con la salud para todos y todas	Cualitativo
	Procesos auto-organizativos	Empoderamiento social	Luchas por la salud3	En el marco de la contienda por el derecho a la salud y por alcanzar la salud para todos, se han configurado en Colombia múltiples actores colectivos, algunos del ámbito nacional, pero la mayoría de ellos corresponden a procesos organizativos locales -tanto urbanos como rurales-, los cuales se caracterizan por recoger diferentes tradiciones de lucha por el derecho a la salud y a la seguridad soci…	Admin	2021-08-04	87	0.013		DOCUMENT	Luchas por el derecho a la salud en Colombia. Vínculos con la salud para todos y todas	Cualitativo
	Procesos auto-organizativos	Medios para el logro del derecho	Luchas por la salud3	Como parte de estos procesos, los movimientos y organizaciones han construido la noción de la salud como derecho fundamental e interdependiente; han utilizado repertorios de lucha tanto contenciosos (marchas, plantones, toma de vías o instituciones, huelgas, etc.) como no contenciosos (resolución por canales institucionales, como la tutela 22, entre otros); y sus actores se han organizado y tejid…	Admin	2021-08-04	68	0.01		DOCUMENT	Luchas por el derecho a la salud en Colombia. Vínculos con la salud para todos y todas	Cualitativo
	Procesos auto-organizativos	Empoderamiento social	Luchas por la salud3	los estudios de caso mostraron que las campañas se desarrollan en relación con los motivos que detonan la movilización social para cada actor específico. En general todas las campañas reivindican derechos fundamentales, tanto de primera como de segunda generación, y se encuentran necesidades transversales para la movilización como el derecho a la salud, el derecho al trabajo, el reconocimiento de…	Admin	2021-08-04	196	0.03		DOCUMENT	Luchas por el derecho a la salud en Colombia. Vínculos con la salud para todos y todas	Cualitativo
	Procesos auto-organizativos	Empoderamiento social	Luchas por la salud3	demandas como el derecho a la tierra, al territorio, a la soberanía alimentaria, al gobierno propio, al buen vivir, al reconocimiento de diferentes epistemologías y a asignar igual valor a todos los cuerpos	Admin	2021-08-04	33	0.005		DOCUMENT	Luchas por el derecho a la salud en Colombia. Vínculos con la salud para todos y todas	Cualitativo
	Procesos auto-organizativos	Logros	Luchas por la salud3	Los logros más importantes los concentra el movimiento indígena, que cuenta con una Mesa Permanente de Negociación con el gobierno nacional y ha logrado el reconocimiento de un sistema propio e intercultural en salud; el movimiento LGTB, que logró el diseño de la primera política pública departamental, que incluyó la salud en la agenda; la aprobación de una zona de reserva campesina en el Valle d…	Admin	2021-08-04	147	0.023		DOCUMENT	Luchas por el derecho a la salud en Colombia. Vínculos con la salud para todos y todas	Cualitativo
	Procesos auto-organizativos	Logros	Luchas por la salud3	ha sido especialmente importante la recuperación y fortalecimiento de saberes propios -de pueblos indígenas y campesinos- para contribuir a la salud para todos.Así mismo la constitución de redes organizativas gremiales con instituciones locales y académicas que, a través de investigación acción participativa, permitieron que procesos como los del Hospital San Juan de Dios, el movimiento indígena …	Admin	2021-08-04	232	0.036		DOCUMENT	Luchas por el derecho a la salud en Colombia. Vínculos con la salud para todos y todas	Cualitativo
	Procesos auto-organizativos	Logros	Luchas por la salud3	podemos afirmar que la generación de conocimiento aportó a identificar no sólo los efectos de la mercantilización de los servicios de salud, sino también del modelo de desarrollo y su relación con la salud de las poblaciones; y a visibilizar las luchas y formas de resistencia de actores subalternos, las maneras de construir ciudadanía en salud y los aportes colectivos a la salud para todos. Así m…	Admin	2021-08-04	102	0.016		DOCUMENT	Luchas por el derecho a la salud en Colombia. Vínculos con la salud para todos y todas	Cualitativo
	Procesos auto-organizativos	Medios para el logro del derecho	Luchas por la salud3	El entrenamiento y la construcción de capacidades se ha desarrollado en los casos analizados a partir de cuatro grupos de estrategias: primera, el acceso de líderes de todos los procesos sociales a educación formal, tanto a nivel de secundaria como de educación superior; así, en todos ellos se encuentran profesionales propios formados y vinculados a procesos organizativos, producción de conocimie…	Admin	2021-08-04	307	0.047		DOCUMENT	Luchas por el derecho a la salud en Colombia. Vínculos con la salud para todos y todas	Cualitativo
	Procesos auto-organizativos	Motivaciones para los movimientos sociales	Luchas por la salud3	La forma y contenido de cada uno de los componentes relacionados con el involucramiento de la sociedad civil en el logro de la salud para todos y todas en los escenarios urbanos ha sido diversa y ha estado relacionada con procesos sociales identificados con: la lucha por el derecho a la salud en el trabajo; la resistencia a procesos de privatización y mercantilización de la atención en salud y a …	Admin	2021-08-04	142	0.022		DOCUMENT	Luchas por el derecho a la salud en Colombia. Vínculos con la salud para todos y todas	Cualitativo
	METODOLOGÍA	Cuantitativo	Determinantes sociales mortalidad infantil4	Se realizó un estudio ecológico con información de fuentes secundarias que, aunque no permitió hacer inferencias causales de tipo individual, proporcionó una visión de la dinámica de la MI en los diferentes municipios y per -mitió establecer algunas posibles relaciones entre MI y determinantes sociales. El análisis de la información se realizó mediante me -didas de estadística descriptiva y model…	Admin	2021-08-04	76	0.01		DOCUMENT	Determinantes sociales de la mortalidad infantil en municipios de frontera en Colombia, 2005-2011	Cuantitativo
	Principio	Equidad	Determinantes sociales mortalidad infantil4	Los resultados ratifican que en los municipios fronteri -zos con mayor población indígena se evidencian mayores cifras de MI, 35,36 situación que invita a reflexionar acerca del grado de comprensión que tiene el Estado sobre las necesidades de estos pueblos y la efectividad de las intervenciones que ha implementado, las cuales, de acuerdo a los resultados, parecen no superar el dis -curso trivial…	Admin	2021-08-04	131	0.018	Es notable la afectación de las comunidades indígenas, dado los indicadores de mortalidad infantil. Aunque el estudio parte de información secundaria, se evidencia un asunto de equidad, relacionado con la etnia.	DOCUMENT	Determinantes sociales de la mortalidad infantil en municipios de frontera en Colombia, 2005-2011	Cuantitativo
	Principio	Interculturalidad	Determinantes sociales mortalidad infantil4	Los resultados ratifican que en los municipios fronteri -zos con mayor población indígena se evidencian mayores cifras de MI, 35,36 situación que invita a reflexionar acerca del grado de comprensión que tiene el Estado sobre las necesidades de estos pueblos y la efectividad de las intervenciones que ha implementado, las cuales, de acuerdo a los resultados, parecen no superar el dis -curso trivial…	Admin	2021-08-04	190	0.026		DOCUMENT	Determinantes sociales de la mortalidad infantil en municipios de frontera en Colombia, 2005-2011	Cuantitativo
	Principio	Equidad	Determinantes sociales mortalidad infantil4	La relación entre calidad del agua y MI fue ratificada;47 sin embargo, llama la atención que a pesar de que la vigilancia de la calidad de agua para consumo humano está establecida como un proceso obligatorio para todos los municipios del país, algunos de los examinados no disponían de datos al respecto y, además, fue en estos mismos donde se registraron las tasas de MI más altas, por lo que resu…	Admin	2021-08-04	91	0.012	Aunque la equidad no esta vista desde la atención asistencial, si se está considerada desde la salud pública, relacionada con la provisión de aga potable. En este sentido la mortalidad infantil tiene relación loslugares donde no hay información sobre la calidad del agua y la calidad del agua no es la apropiada para el consumo humano.	DOCUMENT	Determinantes sociales de la mortalidad infantil en municipios de frontera en Colombia, 2005-2011	Cuantitativo
	Principio	Equidad	Determinantes sociales mortalidad infantil4	Los municipios fronterizos con índices de ruralidad más elevados 22 registraron las tasas de MI más altas, lo que concuerda con el estudio de Caballero et al. 48 A pesar de que se ha comprobado que no existe una re -lación necesaria entre ruralidad y condiciones de vida, es decir, el hecho de vivir en un municipio rural no im -plica siempre tener peores condiciones de vida, 22 en Colombia parecie…	Admin	2021-08-04	123	0.017	Se evidencia una relación entre ruralidad y efectos en la calidad de vida, aunque el estudio enfatiza que la calidad de vida se afecta más en zonas fronterizas.	DOCUMENT	Determinantes sociales de la mortalidad infantil en municipios de frontera en Colombia, 2005-2011	Cuantitativo
	Principio	Interculturalidad	Determinantes sociales mortalidad infantil4	Los municipios fronterizos con índices de ruralidad más elevados 22 registraron las tasas de MI más altas, lo que concuerda con el estudio de Caballero et al. 48 A pesar de que se ha comprobado que no existe una re -lación necesaria entre ruralidad y condiciones de vida, es decir, el hecho de vivir en un municipio rural no im -plica siempre tener peores condiciones de vida, 22 en Colombia parecie…	Admin	2021-08-04	123	0.017		DOCUMENT	Determinantes sociales de la mortalidad infantil en municipios de frontera en Colombia, 2005-2011	Cuantitativo
	Principio	Prevalencia de derechos	Determinantes sociales mortalidad infantil4	Los municipios fronterizos con índices de ruralidad más elevados 22 registraron las tasas de MI más altas, lo que concuerda con el estudio de Caballero et al. 48 A pesar de que se ha comprobado que no existe una re -lación necesaria entre ruralidad y condiciones de vida, es decir, el hecho de vivir en un municipio rural no im -plica siempre tener peores condiciones de vida, 22 en Colombia parecie…	Admin	2021-08-04	123	0.017		DOCUMENT	Determinantes sociales de la mortalidad infantil en municipios de frontera en Colombia, 2005-2011	Cuantitativo
	Principio	Prevalencia de derechos	Determinantes sociales mortalidad infantil4	algunos autores encuentran relación con la calidad de los servicios de sa -lud —en particular con el control prenatal adecuado—y la vacunación 54,55 , aspectos que en el presente estu -dio mostraron un efecto inverso sobre las tasas de MI.	Admin	2021-08-04	41	0.006		DOCUMENT	Determinantes sociales de la mortalidad infantil en municipios de frontera en Colombia, 2005-2011	Cuantitativo
	METODOLOGÍA	Cuantitativo	Determinantes Sociales en caficultores5	Se realizó un estudio descriptivo correlacional en el que participaron 1387 personas que se desempeñaban en labores de agricultura, específicamente en el cultivo de café	Admin	2021-08-05	25	0.005		DOCUMENT	Determinantes sociales de la salud y la enfermedad visual en caficultores de Caldas, Colombia	Cuantitativo
	Elementos escenciales	Accesibilidad	Determinantes Sociales en caficultores5	El 55 % de las personas con limitación visual no han recibido orientación para el manejo de la discapacidad y el 65 % manifiesta no recibir rehabilitación por falta de dinero. El 2,8 % de los colombianos son limitados visuales, la mayoría de ellos pertenecen a estrato socioeconómico bajo, por lo que el acceso a servicios de rehabilitación visual se ve limitado por barreras de tipo económico	Admin	2021-08-05	65	0.014		DOCUMENT	Determinantes sociales de la salud y la enfermedad visual en caficultores de Caldas, Colombia	Cuantitativo	Desventajas para acceder a los servicios de salud	La mayoría (55%) de la población con discapacidad visual, en caficultores, no ha recibido orientación sobre su discapacidad y un 65% por falta de dinero no ha recibido rehabilitación.
	Principio	Equidad	Determinantes Sociales en caficultores5	El 55 % de las personas con limitación visual no han recibido orientación para el manejo de la discapacidad y el 65 % manifiesta no recibir rehabilitación por falta de dinero. El 2,8 % de los colombianos son limitados visuales, la mayoría de ellos pertenecen a estrato socioeconómico bajo, por lo que el acceso a servicios de rehabilitación visual se ve limitado por barreras de tipo económico	Admin	2021-08-05	65	0.014		DOCUMENT	Determinantes sociales de la salud y la enfermedad visual en caficultores de Caldas, Colombia	Cuantitativo	Desventajas para acceder a los servicios de salud	Este estudio sobre los determinantes sociales de los caficultores, presenta que el 55% de las personas con limitación visual no han recibido orientación para el manejo de la discapacidad y el 65% manifiesta no recibir rehabilitación por falta de dinero. El 2,8% de los colombianos son limitados visuales, la mayoría de ellos pertenecen a estrato socioeconómico bajo, por lo que el acceso a servicios…
	Principio	Universalidad	Determinantes Sociales en caficultores5	El 55 % de las personas con limitación visual no han recibido orientación para el manejo de la discapacidad y el 65 % manifiesta no recibir rehabilitación por falta de dinero. El 2,8 % de los colombianos son limitados visuales, la mayoría de ellos pertenecen a estrato socioeconómico bajo, por lo que el acceso a servicios de rehabilitación visual se ve limitado por barreras de tipo económico	Admin	2021-08-05	65	0.014		DOCUMENT	Determinantes sociales de la salud y la enfermedad visual en caficultores de Caldas, Colombia	Cuantitativo	Desventajas para acceder a los servicios de salud	La garantía de disfrutar el goce pleno del derecho a la salud se trunca para las personas con limitación visual por determinantes socioeconómicos, así el 55% de ellas no han recibido orientación para el manejo de la discapacidad y el 65% manifiesta no recibir rehabilitación por falta de dinero. El 2,8% de los colombianos son limitados visuales, la mayoría de ellos pertenecen a estrato socioeconóm…
	Elementos escenciales	Accesibilidad	Determinantes Sociales en caficultores5	se evidencia que las personas con limitaciones visuales presentan barreras de acceso a servicios de salud de tipo económico y geográfico que vulneran su a , su derecho a la salud y por tanto su calidad de vida. Además, se demuestra que en el país las acciones emprendidas resultan insuficientes para responder a esta problemática	Admin	2021-08-05	54	0.012		DOCUMENT	Determinantes sociales de la salud y la enfermedad visual en caficultores de Caldas, Colombia	Cuantitativo
	Principio	Equidad	Determinantes Sociales en caficultores5	se evidencia que las personas con limitaciones visuales presentan barreras de acceso a servicios de salud de tipo económico y geográfico que vulneran su a , su derecho a la salud y por tanto su calidad de vida. Además, se demuestra que en el país las acciones emprendidas resultan insuficientes para responder a esta problemática	Admin	2021-08-05	54	0.012		DOCUMENT	Determinantes sociales de la salud y la enfermedad visual en caficultores de Caldas, Colombia	Cuantitativo
	Principio	Progresividad del derecho	Determinantes Sociales en caficultores5	se evidencia que las personas con limitaciones visuales presentan barreras de acceso a servicios de salud de tipo económico y geográfico que vulneran su a , su derecho a la salud y por tanto su calidad de vida. Además, se demuestra que en el país las acciones emprendidas resultan insuficientes para responder a esta problemática	Admin	2021-08-05	54	0.012	En el caso de la progresividad, se evidencia debilidades de infraestructura y en personal para abordar la problemica en zonas rurales, en especial aquellas donde las actividades laborales se basan en la agricultura.	DOCUMENT	Determinantes sociales de la salud y la enfermedad visual en caficultores de Caldas, Colombia	Cuantitativo
	METODOLOGÍA	Cualitativo	Significados del dengue6	Based on a geospatial and temporal analysis of cases reported during the years 2014 and 2015, urban conglomerates selected in the municipality of Floridablanca concentrated a high number of dengue and zika fever cases. All the clusters corresponded to sectors of socioeconomic strata 1 to 4 (low and medium), where ethnographic approaches were made in December 2016 or January 2018.	Admin	2021-08-05	60	0.008		DOCUMENT	Significados de las fiebres del dengue, chikungunya y zika e itinerarios terapéuticos en un municipio endémico de Colombia	Cualitativo
	Principio	Interculturalidad	Significados del dengue6	Traditional medicine is less recognized for the control of the first symptoms, referred as alternative medicines, natural and traditional family medicines. Therapeutic interventions linked to geographical and cultural mobility that lead to hybrid treatment options are identified. In the particular case of an Afro-Colombian interviewee, the approach from the “natural” was more significant, where c…	Admin	2021-08-05	131	0.017	Lo que demuestra las decisiones de aplicar intervenciones alternativas en el tratamiento de enfermedades, dada la influencia cultural y étnica. Motivado por las deficiencias de las instituciones de salud, el servicio asistencial y los choques culturales en relación con las creencias al trtar las enfermedades.	DOCUMENT	Significados de las fiebres del dengue, chikungunya y zika e itinerarios terapéuticos en un municipio endémico de Colombia	Cualitativo
	Elementos escenciales	Accesibilidad	Significados del dengue6	Finally, health care includes drugstores and health services. Drugstores are recognized as a first-hand resource that provides access to “costeffective” care. This cost-effectiveness is manifested in less time for care, closeness and trust (including affection) with the person receiving treatment and lower direct and indirect costs of attending health services (transportation to care centers, co-…	Admin	2021-08-05	114	0.014	En este caso, la oportunidad, la eficiencia y la accesibilidad no son prestados por el sistema de salud. Es una actuación autónoma de cada persona por las deficiencias del sistema en estos tres principios.	DOCUMENT	Significados de las fiebres del dengue, chikungunya y zika e itinerarios terapéuticos en un municipio endémico de Colombia	Cualitativo	Desventajas para acceder a los servicios de salud	La respuesta a las desventajas presentadas en el sistema de salud, apela por el uso de las droguerías, con lo cual se obtiene mayor costoefectividad percibida por las familias, al disminuir los tiempos para recibir atención en salud, logro de la mejoría con sentimientos de cercanía y confianza, para quien recibe el tratamiento, disminución de costos directos e indirectos (transporte, copago, perd…
	Principio	Eficiencia	Significados del dengue6	Finally, health care includes drugstores and health services. Drugstores are recognized as a first-hand resource that provides access to “costeffective” care. This cost-effectiveness is manifested in less time for care, closeness and trust (including affection) with the person receiving treatment and lower direct and indirect costs of attending health services (transportation to care centers, co-…	Admin	2021-08-05	114	0.014		DOCUMENT	Significados de las fiebres del dengue, chikungunya y zika e itinerarios terapéuticos en un municipio endémico de Colombia	Cualitativo	Respuesta a las necesidades de salud	Dada la lentitud por los procesos administrativos para recibir atención, como los costos directos e indirectos que debe asumir el paciente y su familia, que incluyen; el transporte para asistir a los centros de salud, los copagos, y otras formas de perder dinero por asistir a las citas, demuestra que la eficiencia no está diseñada para procurar la mejor utilización social de los recursos y las te…
	Principio	Oportunidad	Significados del dengue6	Finally, health care includes drugstores and health services. Drugstores are recognized as a first-hand resource that provides access to “costeffective” care. This cost-effectiveness is manifested in less time for care, closeness and trust (including affection) with the person receiving treatment and lower direct and indirect costs of attending health services (transportation to care centers, co-…	Admin	2021-08-05	114	0.014		DOCUMENT	Significados de las fiebres del dengue, chikungunya y zika e itinerarios terapéuticos en un municipio endémico de Colombia	Cualitativo
	Principio	Oportunidad	Significados del dengue6	Although this is the guideline defined by the health system and followed by many people, other participants said that attending nearby health centers has become the last option for treating the symptoms that occur when having one of these diseases. This was due to a failed expectation regarding the medical care provided by health services generating “mistrust” or “dissatisfaction” due to three fa…	Admin	2021-08-05	156	0.02		DOCUMENT	Significados de las fiebres del dengue, chikungunya y zika e itinerarios terapéuticos en un municipio endémico de Colombia	Cualitativo	Desventajas para acceder a los servicios de salud	La desconfianza de muchos entrevistados en el sistema de salud se representa en la ultima opción para asistir a éstos, en casos de enfermedades como el dengue. Entre los factores que motivan este comportamiento vincula las demoras para proveer el servicio, la afectación de los deberes laborales, lo que impide ganar recursos.
	Elementos escenciales	Calidad e idoneidad profesional	Significados del dengue6	Although this is the guideline defined by the health system and followed by many people, other participants said that attending nearby health centers has become the last option for treating the symptoms that occur when having one of these diseases. This was due to a failed expectation regarding the medical care provided by health services generating “mistrust” or “dissatisfaction” due to three fa…	Admin	2021-08-05	156	0.02		DOCUMENT	Significados de las fiebres del dengue, chikungunya y zika e itinerarios terapéuticos en un municipio endémico de Colombia	Cualitativo	Respuesta a las necesidades de salud	Muchos de los participantes de estudio sobre significados del Dengue optan por no ir a los centros de salud cercanos cuando tienen los síntomas parecidos a un Dengue, como consecuencia a la desconfianza o insatisfacción de ser atendidos por los proveedores de salud, explicado por tres factores: (1) Las demoras para recibir atención es calificado como un criterio de mala calidad además del impacto…
	Elementos escenciales	Disponibilidad	Significados del dengue6	Although this is the guideline defined by the health system and followed by many people, other participants said that attending nearby health centers has become the last option for treating the symptoms that occur when having one of these diseases. This was due to a failed expectation regarding the medical care provided by health services generating “mistrust” or “dissatisfaction” due to three fa…	Admin	2021-08-05	156	0.02		DOCUMENT	Significados de las fiebres del dengue, chikungunya y zika e itinerarios terapéuticos en un municipio endémico de Colombia	Cualitativo
	Elementos escenciales	Disponibilidad	Significados del dengue6	the second itinerary, called “AUTO-acetaminophen” in this study, is configured. This concept refers to the set of measures for dealing with the disease without consulting the health service, given that acetaminophen is perceived by the persons interviewed as “the same as always” or “the only thing they give to you.” Thus, people prefer to take acetaminophen by themselves than to go to a health se…	Admin	2021-08-05	82	0.01		DOCUMENT	Significados de las fiebres del dengue, chikungunya y zika e itinerarios terapéuticos en un municipio endémico de Colombia	Cualitativo
	Elementos escenciales	Calidad e idoneidad profesional	Significados del dengue6	the second itinerary, called “AUTO-acetaminophen” in this study, is configured. This concept refers to the set of measures for dealing with the disease without consulting the health service, given that acetaminophen is perceived by the persons interviewed as “the same as always” or “the only thing they give to you.” Thus, people prefer to take acetaminophen by themselves than to go to a health se…	Admin	2021-08-05	82	0.01		DOCUMENT	Significados de las fiebres del dengue, chikungunya y zika e itinerarios terapéuticos en un municipio endémico de Colombia	Cualitativo
	Elementos escenciales	Disponibilidad	Significados del dengue6	as “bad” and “cheap” (of low cost), configuring a perception of precariousness in the care offered by the health system that does not provide access to the “best drugs” (Table 4, citations 4 and 5).	Admin	2021-08-05	35	0.004	Esta disponiblidad se articula al párrafo anterior y significa las percepción de la mala atención porel suministro de un medicamento malo, barato para abordar la enfermedad	DOCUMENT	Significados de las fiebres del dengue, chikungunya y zika e itinerarios terapéuticos en un municipio endémico de Colombia	Cualitativo	Respuesta a las necesidades de salud	En este estudio la percepción de los entrevistados es que el sistema de salud es malo y mezquino, porque no permite la disponibilidad a los mejores medicamentos para tratar el dengue, como si lo único que existiera fuera el acetaminofen.
	METODOLOGÍA	Cuantitativo	Desigualdades en salud7	Este es un análisis descriptivo y retrospectivo de los eventos de interés en salud pública en Colombia, reportados al Sistema de Vigilancia en Salud	Admin	2021-08-05	24	0.003		DOCUMENT	Inequalities in health by regime of affiliation to the health system in events of obligatory notification, Colombia, 2015	Cuantitativo
	Principio	Universalidad	Desigualdades en salud7	Se notificaron 630.598 casos al Sivigila durante 2015, de los cuales, 296.529 (47,02 %) correspondieron a afiliados al régimen subsidiado, 265.904 (42,17 %) al contributivo, 15.577 (2,47 %) a los regímenes especiales, y 15.488 (2,46 %) a los regímenes de excepción; 36.600 (5,80 %) se notificaron como personas no aseguradas y sobre 500 (0,07%) personas no se tenía información de afiliación al Sist…	Admin	2021-08-05	76	0.009	No todos los colombianos se encontraban asegurados en el 2015	DOCUMENT	Inequalities in health by regime of affiliation to the health system in events of obligatory notification, Colombia, 2015	Cuantitativo
	Principio	Prevalencia de derechos	Desigualdades en salud7	De los 61 eventos notificados al Sivigila durante el 2015 y analizados en el presente artículo, 37 presentaron tasas de incidencia o de mortalidad más altas en el régimen subsidiado. Especialmente, para aquellos eventos trazadores de la calidad de la atención en salud, como: mortalidad en menores de cinco años por infección respiratoria aguda, enfermedad diarreica aguda y desnutrición; eventos re…	Admin	2021-08-05	94	0.012		DOCUMENT	Inequalities in health by regime of affiliation to the health system in events of obligatory notification, Colombia, 2015	Cuantitativo
	Principio	Progresividad del derecho	Desigualdades en salud7	En el análisis por departamentos, se presentó mayor desigualdad que desfavorece a la población afiliada a este mismo régimen en casi todos los departamentos, principalmente, para los eventos de mortalidad por infección respiratoria aguda, mortalidad por enfermedad diarreica aguda, mortalidad materna, sífilis gestacional y congénita, violencia de género (sic), desnutrición, leishmaniasis, enfermed…	Admin	2021-08-06	74	0.009		DOCUMENT	Inequalities in health by regime of affiliation to the health system in events of obligatory notification, Colombia, 2015	Cuantitativo
	Principio	Universalidad	Desigualdades en salud7	En el análisis por departamentos, se presentó mayor desigualdad que desfavorece a la población afiliada a este mismo régimen en casi todos los departamentos, principalmente, para los eventos de mortalidad por infección respiratoria aguda, mortalidad por enfermedad diarreica aguda, mortalidad materna, sífilis gestacional y congénita, violencia de género (sic), desnutrición, leishmaniasis, enfermed…	Admin	2021-08-06	74	0.009	Lo que evidencia la alta vulnerabilidad de la població afiliada al sistema de seguridad social subsidiado. Algunas enfermedades controladas en el contributivo genera morbilidad y mortalidad, no solo en adultos, sino en niños.	DOCUMENT	Inequalities in health by regime of affiliation to the health system in events of obligatory notification, Colombia, 2015	Cuantitativo
	Principio	Equidad	Desigualdades en salud7	En el análisis por departamentos, se presentó mayor desigualdad que desfavorece a la población afiliada a este mismo régimen en casi todos los departamentos, principalmente, para los eventos de mortalidad por infección respiratoria aguda, mortalidad por enfermedad diarreica aguda, mortalidad materna, sífilis gestacional y congénita, violencia de género (sic), desnutrición, leishmaniasis, enfermed…	Admin	2021-08-06	74	0.009		DOCUMENT	Inequalities in health by regime of affiliation to the health system in events of obligatory notification, Colombia, 2015	Cuantitativo	Tipo aseguramiento al SGSSS	Este estudio de desigualdades en salud presenta las diferencias por departamentos y por enfermedades que tienen mayor incidencia en personas afiliadas en el régimen subsidiado. De esta forma casi todos los departamentos, principalmente, para los eventos de mortalidad por infección respiratoria aguda, mortalidad por enfermedad diarreica aguda, mortalidad materna, sífilis gestacional y congénita, v…
	Principio	Prevalencia de derechos	Desigualdades en salud7	En el análisis por departamentos, se presentó mayor desigualdad que desfavorece a la población afiliada a este mismo régimen en casi todos los departamentos, principalmente, para los eventos de mortalidad por infección respiratoria aguda, mortalidad por enfermedad diarreica aguda, mortalidad materna, sífilis gestacional y congénita, violencia de género (sic), desnutrición, leishmaniasis, enfermed…	Admin	2021-08-06	74	0.009		DOCUMENT	Inequalities in health by regime of affiliation to the health system in events of obligatory notification, Colombia, 2015	Cuantitativo
	Salud pública	Efecto del sistema de salud en otros factores	Desigualdades en salud7	No obstante, es pertinente aclarar que, de acuerdo con el marco conceptual de producción de inequidades propuesto por la OMS, el sistema de salud puede considerarse como un factor determinante social de la salud en sí mismo, que interacciona y puede modificar el efecto de los otros determinantes sociales. De tal manera, el sistema de salud está llamado a cumplir un papel activo en la reducción de…	Admin	2021-08-06	125	0.015	Este no es un hallazgo, es un análisis conceptual	DOCUMENT	Inequalities in health by regime of affiliation to the health system in events of obligatory notification, Colombia, 2015	Cuantitativo
	Elementos escenciales	Accesibilidad	Desigualdades en salud7	Las condiciones de pobreza y vulnerabilidad en las que se encuentra la población afiliada al régimen subsidiado, se pueden asociar con diferentes barreras de acceso a los servicios básicos y de salud. Estas pueden ser barreras económicas, entre las que se encuentran costos de transporte, medicamentos y exámenes, o barreras geográficas, las cuales ocasionan que tengan menos facilidades para obtene…	Admin	2021-08-06	94	0.012	Esta sección es de nuevo un análisis, no necesariamente producto de un hallazgo en esta investigación. El análisis es producto de conceptos y teorías, articulados a algunos efectos del estudio realizado. No obstante, no se presentan evidencias científicas.	DOCUMENT	Inequalities in health by regime of affiliation to the health system in events of obligatory notification, Colombia, 2015	Cuantitativo
	Principio	Equidad	Desigualdades en salud7	Las condiciones de pobreza y vulnerabilidad en las que se encuentra la población afiliada al régimen subsidiado, se pueden asociar con diferentes barreras de acceso a los servicios básicos y de salud. Estas pueden ser barreras económicas, entre las que se encuentran costos de transporte, medicamentos y exámenes, o barreras geográficas, las cuales ocasionan que tengan menos facilidades para obtene…	Admin	2021-08-06	94	0.012		DOCUMENT	Inequalities in health by regime of affiliation to the health system in events of obligatory notification, Colombia, 2015	Cuantitativo
	Principio	Oportunidad	Desigualdades en salud7	Las condiciones de pobreza y vulnerabilidad en las que se encuentra la población afiliada al régimen subsidiado, se pueden asociar con diferentes barreras de acceso a los servicios básicos y de salud. Estas pueden ser barreras económicas, entre las que se encuentran costos de transporte, medicamentos y exámenes, o barreras geográficas, las cuales ocasionan que tengan menos facilidades para obtene…	Admin	2021-08-06	94	0.012		DOCUMENT	Inequalities in health by regime of affiliation to the health system in events of obligatory notification, Colombia, 2015	Cuantitativo
	Principio	Prevalencia de derechos	Desigualdades en salud7	Otros estudios han evidenciado que la variable de aseguramiento al régimen subsidiado se asocia con: un menor acceso a todos los servicios de salud en general (4); menor utilización de servicios preventivos, de atención primaria y consulta especializada (15,19); mayor tiempo de espera para la asignación de citas de consulta general (20); paquetes de salud más limitados (21,22) y, específicamente …	Admin	2021-08-06	77	0.009		DOCUMENT	Inequalities in health by regime of affiliation to the health system in events of obligatory notification, Colombia, 2015	Cuantitativo
	Principio	Equidad	Desigualdades en salud7	Otros estudios han evidenciado que la variable de aseguramiento al régimen subsidiado se asocia con: un menor acceso a todos los servicios de salud en general (4); menor utilización de servicios preventivos, de atención primaria y consulta especializada (15,19); mayor tiempo de espera para la asignación de citas de consulta general (20); paquetes de salud más limitados (21,22) y, específicamente …	Admin	2021-08-06	77	0.009		DOCUMENT	Inequalities in health by regime of affiliation to the health system in events of obligatory notification, Colombia, 2015	Cuantitativo
	Principio	Oportunidad	Desigualdades en salud7	Otros estudios han evidenciado que la variable de aseguramiento al régimen subsidiado se asocia con: un menor acceso a todos los servicios de salud en general (4); menor utilización de servicios preventivos, de atención primaria y consulta especializada (15,19); mayor tiempo de espera para la asignación de citas de consulta general (20); paquetes de salud más limitados (21,22) y, específicamente …	Admin	2021-08-06	77	0.009		DOCUMENT	Inequalities in health by regime of affiliation to the health system in events of obligatory notification, Colombia, 2015	Cuantitativo
	Elementos escenciales	Accesibilidad	Desigualdades en salud7	Otros estudios han evidenciado que la variable de aseguramiento al régimen subsidiado se asocia con: un menor acceso a todos los servicios de salud en general (4); menor utilización de servicios preventivos, de atención primaria y consulta especializada (15,19); mayor tiempo de espera para la asignación de citas de consulta general (20); paquetes de salud más limitados (21,22) y, específicamente …	Admin	2021-08-06	77	0.009		DOCUMENT	Inequalities in health by regime of affiliation to the health system in events of obligatory notification, Colombia, 2015	Cuantitativo	Tipo aseguramiento al SGSSS	En terminos generales, la población subsidiada con mayores dificultades para acceder a los servicios de salud, mayores tiempo de espera y menor uso de programas de promoción y prebención
	Principio	Eficiencia	Evaluación de la política centralizada de compra para el tratamiento del la Hepatitis C8	As a result of implementing the national plan, the MSPS assessed two fundamental components to ensure compliance with the rec -ommended actions. First, they sought to identify the availability of Clinical Practice Guidelines (CPGs), based on current research, for the treatment of viral hepatitis in the health care system. Second, they verified the prices in the national database, SISMED, and the …	Admin	2021-08-06	265	0.053	Esta secció demuestra la gestión que el Estado Colombiano definió para el control del presupuesto en salud. En este caso se creó un estamento de compra centralizada de medicamentos para el tratamiento de la hepatitis C. Para lo cual se estandarizaron guias de practica médica y negociaron la compra de medicamentos a precios razonables en comparación a los precios que se movilizan en la región. Pat…	DOCUMENT	Evaluating the centralized purchasing policy for the treatment of hepatitis C: The Colombian CASE	MIXTO	Respuesta a las necesidades de salud	La respuesta al tratamiento de la hepatitis C, no ha sido el más eficiente económicamente hablando, con datos del 2016, momento en que se invertía en la compra del medicamento en Colombia hasta el 90% mas de los que le costaba a otro países. Lo que en suma afectaba la disponibilidad y la eficiencia social del tratamiento.
	METODOLOGÍA	MIXTO	Evaluación de la política centralizada de compra para el tratamiento del la Hepatitis C8	The study design is a policy implementation assessment. The inter -vention was the centralized purchasing of treatments for hep C made	Admin	2021-08-06	21	0.004		DOCUMENT	Evaluating the centralized purchasing policy for the treatment of hepatitis C: The Colombian CASE	MIXTO
	Principio	Eficiencia	Evaluación de la política centralizada de compra para el tratamiento del la Hepatitis C8	The cost of 250 treatments of Daclatasvir, 250 of Sofosbuvir and 720 of the combination Sofosbuvir/Daclatasvir with prices prior to the centralized purchase would have been $100 102 171.75 dol -lars. This same quantity, with the centralized purchase, had a cost of $8 378 747.14 dollars. The amount saved was $91 723 424.61dollars (287 333 717 181.77 Colombian pesos). This savings is an estimate ba…	Admin	2021-08-07	109	0.022	Un programa realizado en Colombia que influye en la sostenibilidad del sistema, sin afectar el tratamiento, el bienestar, el gasto de bolsillo y la vida de los pacientes involucradosm, como el de sus familias.	DOCUMENT	Evaluating the centralized purchasing policy for the treatment of hepatitis C: The Colombian CASE	MIXTO
	Principio	Interculturalidad	Evaluación de la política centralizada de compra para el tratamiento del la Hepatitis C8	Several opportunities were identified regarding the centralized purchasing strategy. First, the calculation of quantities needed did not take into account the subsidized health care system. Also, there were some problems in primary care levels for screening and early detection	Admin	2021-08-07	39	0.008		DOCUMENT	Evaluating the centralized purchasing policy for the treatment of hepatitis C: The Colombian CASE	MIXTO
	Principio	Oportunidad	Evaluación de la política centralizada de compra para el tratamiento del la Hepatitis C8	Several opportunities were identified regarding the centralized purchasing strategy. First, the calculation of quantities needed did not take into account the subsidized health care system. Also, there were some problems in primary care levels for screening and early detection	Admin	2021-08-07	39	0.008		DOCUMENT	Evaluating the centralized purchasing policy for the treatment of hepatitis C: The Colombian CASE	MIXTO
	Elementos escenciales	Disponibilidad	Evaluación de la política centralizada de compra para el tratamiento del la Hepatitis C8	Several opportunities were identified regarding the centralized purchasing strategy. First, the calculation of quantities needed did not take into account the subsidized health care system. Also, there were some problems in primary care levels for screening and early detection	Admin	2021-08-07	39	0.008		DOCUMENT	Evaluating the centralized purchasing policy for the treatment of hepatitis C: The Colombian CASE	MIXTO	Desventajas para acceder a los servicios de salud	La compra centralizada de medicamentos para abordar la hepatitis requiere que se tenga en cuenta el cálculo de las cantidades necesitadas en el régimen subsidiado. Un asunto claro de deficiencia en la disponibilidad de los medicamentos requeridos en una población específica.
	Principio	Equidad	Evaluación de la política centralizada de compra para el tratamiento del la Hepatitis C8	Several opportunities were identified regarding the centralized purchasing strategy. First, the calculation of quantities needed did not take into account the subsidized health care system. Also, there were some problems in primary care levels for screening and early detection	Admin	2021-08-07	39	0.008		DOCUMENT	Evaluating the centralized purchasing policy for the treatment of hepatitis C: The Colombian CASE	MIXTO	Desventajas para acceder a los servicios de salud	Se observa vulneración a la equidad, dado que las compras de los medicamentos para el tratamiento de la hepatitis, no se cuantifica adecuadamente para la población afiliada al régimen subsidiado, igualmente la equidad se vulnera en la medida en que los programas de prevención y detección temprana tienen problemas en el primer nivel de atención.
	Procesos auto-organizativos	Brecha entre la academia y la gobernanza	Evaluación de la política centralizada de compra para el tratamiento del la Hepatitis C8	The last issue was the lack of recognition of the strategy and its re -sults by the academic world	Admin	2021-08-07	19	0.004	Esta brecha fue identificada a través de entrevista a las partes interesadas.	DOCUMENT	Evaluating the centralized purchasing policy for the treatment of hepatitis C: The Colombian CASE	MIXTO
	METODOLOGÍA	Cuantitativo	Epilepsia9	Estudio de cohortes retrospectivo, donde se examinó un archivo de registros de pacientes con diagnóstico de epilepsia generalizada, atendidos entre diciembre de 2014 y noviembre de 2016, y tratados como mínimo durante un año por neurólogos especialistas en epilepsia del Instituto Neurológico de Colombia, centro especializado en entidades neuroquirúrgicas, con especial tradición en el manejo de la…	Admin	2021-08-09	65	0.011		DOCUMENT	Clinical and psychosocial factors associated with seizure control in patients with juvenile myoclonic epilepsy	Cuantitativo
	Principio	Universalidad	Epilepsia9	Se encontró que los factores que explican un pobre control de las crisis, a pesar del tratamiento adecuado, son la presencia de los condicionantes de recaída asociado al plan de salud –el cual se considera que está presente cuando la entidad de salud no autoriza los procedimientos, el paciente no tiene vinculación con el sistema de salud o la entidad no autoriza la consulta de seguimiento	Admin	2021-08-09	66	0.011		DOCUMENT	Clinical and psychosocial factors associated with seizure control in patients with juvenile myoclonic epilepsy	Cuantitativo
	Principio	Equidad	Epilepsia9	Se encontró que los factores que explican un pobre control de las crisis, a pesar del tratamiento adecuado, son la presencia de los condicionantes de recaída asociado al plan de salud –el cual se considera que está presente cuando la entidad de salud no autoriza los procedimientos, el paciente no tiene vinculación con el sistema de salud o la entidad no autoriza la consulta de seguimiento	Admin	2021-08-09	66	0.011		DOCUMENT	Clinical and psychosocial factors associated with seizure control in patients with juvenile myoclonic epilepsy	Cuantitativo
	Principio	Oportunidad	Epilepsia9	Se encontró que los factores que explican un pobre control de las crisis, a pesar del tratamiento adecuado, son la presencia de los condicionantes de recaída asociado al plan de salud –el cual se considera que está presente cuando la entidad de salud no autoriza los procedimientos, el paciente no tiene vinculación con el sistema de salud o la entidad no autoriza la consulta de seguimiento	Admin	2021-08-09	66	0.011		DOCUMENT	Clinical and psychosocial factors associated with seizure control in patients with juvenile myoclonic epilepsy	Cuantitativo
	Principio	Continuidad	Epilepsia9	Se encontró que los factores que explican un pobre control de las crisis, a pesar del tratamiento adecuado, son la presencia de los condicionantes de recaída asociado al plan de salud –el cual se considera que está presente cuando la entidad de salud no autoriza los procedimientos, el paciente no tiene vinculación con el sistema de salud o la entidad no autoriza la consulta de seguimiento	Admin	2021-08-09	66	0.011		DOCUMENT	Clinical and psychosocial factors associated with seizure control in patients with juvenile myoclonic epilepsy	Cuantitativo	Respuesta a las necesidades de salud	El pobre control de las crisis de epilepsia, a pesar del tratamiento adecuado, esta asociado al plan de salud, por la no autorización de los procedimientos, la no vinculación al sistema de salud o la falta de autorización de la consulta de seguimiento.
	Principio	Oportunidad	Epilepsia9	Se encontró que los pacientes en los cuales estaba presente el condicionante de recaída asociado al plan de salud o la póliza para acceso a los servicios de salud tienen 11 veces más probabilidades de incluirse dentro de los pacientes que no logran el control de crisis con respecto a los pacientes que no tienen presente este condicionante (OR = 12,64; IC 95%: 3,45-46,3; p = 0,001). Este riesgo, q…	Admin	2021-08-09	220	0.038	Influencia sobre como el SGSSS afecta la salud, la rehabilitación y mejoramiento.	DOCUMENT	Clinical and psychosocial factors associated with seizure control in patients with juvenile myoclonic epilepsy	Cuantitativo
	Elementos escenciales	Accesibilidad	Epilepsia9	Se encontró que los pacientes en los cuales estaba presente el condicionante de recaída asociado al plan de salud o la póliza para acceso a los servicios de salud tienen 11 veces más probabilidades de incluirse dentro de los pacientes que no logran el control de crisis con respecto a los pacientes que no tienen presente este condicionante (OR = 12,64; IC 95%: 3,45-46,3; p = 0,001). Este riesgo, q…	Admin	2021-08-09	220	0.038		DOCUMENT	Clinical and psychosocial factors associated with seizure control in patients with juvenile myoclonic epilepsy	Cuantitativo	Tipo aseguramiento al SGSSS	Existe 12 veces más propabibilidades de recaer entre jovenes con epilepsia mioclónica, que se encuentran afiliados al regímen subsidiado, por los problemas de acceso a las consultas con especialistas
	Principio	Eficiencia	Epilepsia9	Estudios de costeefectividad en el seguimiento en centros especializados de epilepsia han demostrado que las cifras de control aumentan signi?cativamente durante el tiempo que se recibe tratamiento integral en un centro especializado, con frecuencias de control que pasan del 10,1% al 26,4% [19], lo que indica que la consulta regular con un epileptólogo es esencial para lograr el control de las cr…	Admin	2021-08-09	69	0.012	Resultado de la oportunidad y acccesibilidad de los pacientes con epilepsia.	DOCUMENT	Clinical and psychosocial factors associated with seizure control in patients with juvenile myoclonic epilepsy	Cuantitativo
	METODOLOGÍA	Cuantitativo	Malaria en embarazo10	Se llevó a cabo un estudio descriptivo de corte transversal y retrospectivo para caracterizar los episodios de malaria gestacional en el ámbito hospitalario. Esto se hizo en el departamento de Antioquia, segundo en Colombia en densidad poblacional (6.378.132 habitantes), donde se presentaron 9.277 casos de malaria (22,8 % de los 40.768 casos nacionales) en el 2014, con un índice parasitario anual…	Admin	2021-08-09	73	0.009		DOCUMENT	Severe malaria in pregnant women hospitalized between 2010 and 2014 in the Department of Antioquia (Colombia)	Cuantitativo
	Elementos escenciales	Calidad e idoneidad profesional	Malaria en embarazo10	La clasificación de los casos graves realizada por los médicos mediante la CIE-10, indica que la mayoría de los casos complicados no se reconocen como tales; solo tres casos fueron correctamente clasificados como graves entre los 26 determinados mediante los exámenes de laboratorio. Esto, sumado a que no se maneja un protocolo de atención para la malaria gestacional, puede explicar que en muchos …	Admin	2021-08-09	113	0.013	No tener protocolos es un factor articulado a fallas en la calidad y en los resultados de salud.	DOCUMENT	Severe malaria in pregnant women hospitalized between 2010 and 2014 in the Department of Antioquia (Colombia)	Cuantitativo
	Principio	Prevalencia de derechos	Malaria en embarazo10	La clasificación de los casos graves realizada por los médicos mediante la CIE-10, indica que la mayoría de los casos complicados no se reconocen como tales; solo tres casos fueron correctamente clasificados como graves entre los 26 determinados mediante los exámenes de laboratorio. Esto, sumado a que no se maneja un protocolo de atención para la malaria gestacional, puede explicar que en muchos …	Admin	2021-08-09	113	0.013	Los resultados de salud afectan directamente a los niños y niñas, desde antes del parto.	DOCUMENT	Severe malaria in pregnant women hospitalized between 2010 and 2014 in the Department of Antioquia (Colombia)	Cuantitativo
	METODOLOGÍA	Cualitativo	Salud mental de la niñez11	Dado que la salud mental es un objeto socialmente construido, se realizó una in -vestigación cualitativa que, de acuerdo con Denzin y Lincoln (2012), es una actividad situada que permite estudiar los fenómenos de la vida cotidiana en escenarios na -turales, buscando su comprensión en función de los significados que las personas les asignan. A través de una metodología hermenéutica	Admin	2021-08-09	60	0.008		DOCUMENT	Salud mental de la niñez: significados y abordajes de profesionales en Medellín, Colombia	Cualitativo
	Principio	Universalidad	Salud mental de la niñez11	Los participantes señalaron que en Colombia no se garantizan plenamente los dere -chos fundamentales, en particular, el derecho a la salud, dado que existen dificultades de acceso e inequidad en la atención que afectan la salud mental de la población general: “Yo creo que en Colombia no se garantiza ningún derecho, la garantía de de -recho aquí es, retomando a Amartya Sen, la de la no interferenc…	Admin	2021-08-09	150	0.019	Los profesionales afirman que el derecho a la salud no se cumple.Dada su experiencia.	DOCUMENT	Salud mental de la niñez: significados y abordajes de profesionales en Medellín, Colombia	Cualitativo
	Elementos escenciales	Accesibilidad	Salud mental de la niñez11	Los participantes señalaron que en Colombia no se garantizan plenamente los dere -chos fundamentales, en particular, el derecho a la salud, dado que existen dificultades de acceso e inequidad en la atención que afectan la salud mental de la población general: “Yo creo que en Colombia no se garantiza ningún derecho, la garantía de de -recho aquí es, retomando a Amartya Sen, la de la no interferenc…	Admin	2021-08-09	150	0.019		DOCUMENT	Salud mental de la niñez: significados y abordajes de profesionales en Medellín, Colombia	Cualitativo
	Principio	Prevalencia de derechos	Salud mental de la niñez11	Otro aspecto implicado en la atención integral es el sistema de salud. En Colombia, las Entidades Promotoras de Salud (EPS) son las entidades encargadas de otorgar al niño y su familia la atención en salud, los medicamentos, los tratamientos y todo lo relacionado con la evaluación, diagnóstico e intervención oportuna de acuerdo con sus necesidades; no obstante, según los profesionales participant…	Admin	2021-08-09	149	0.019		DOCUMENT	Salud mental de la niñez: significados y abordajes de profesionales en Medellín, Colombia	Cualitativo	Respuesta a las necesidades de salud	Uno de los estrevistados en este estudio, habló sobre las barreras administrativas para la autorización de médicamentos claves para el tratamiento de las enfermedades de los niños. Siendo situación que afecta a los niños y que vulnera la prevalencia de derechos para la atención integral de los niños.
	Principio	Oportunidad	Salud mental de la niñez11	Otro aspecto implicado en la atención integral es el sistema de salud. En Colombia, las Entidades Promotoras de Salud (EPS) son las entidades encargadas de otorgar al niño y su familia la atención en salud, los medicamentos, los tratamientos y todo lo relacionado con la evaluación, diagnóstico e intervención oportuna de acuerdo con sus necesidades; no obstante, según los profesionales participant…	Admin	2021-08-09	149	0.019		DOCUMENT	Salud mental de la niñez: significados y abordajes de profesionales en Medellín, Colombia	Cualitativo	Desventajas para acceder a los servicios de salud	En estudio sobre la salud mental de la niñez se identifica las (EPS) son las entidades encargadas de otorgar al niño y su familia la atención en salud, los medicamentos, los tratamientos y todo lo relacionado con la evaluación, diagnóstico e intervención oportuna de acuerdo con sus necesidades; no obstante, según los profesionales participantes, el tratamiento otorgado por las EPS presenta demora…
	Principio	Continuidad	Salud mental de la niñez11	Otro aspecto implicado en la atención integral es el sistema de salud. En Colombia, las Entidades Promotoras de Salud (EPS) son las entidades encargadas de otorgar al niño y su familia la atención en salud, los medicamentos, los tratamientos y todo lo relacionado con la evaluación, diagnóstico e intervención oportuna de acuerdo con sus necesidades; no obstante, según los profesionales participant…	Admin	2021-08-09	149	0.019		DOCUMENT	Salud mental de la niñez: significados y abordajes de profesionales en Medellín, Colombia	Cualitativo	Respuesta a las necesidades de salud	En este estudio de la salud mental en la niñez, los médicos entrevistados exponen como las EPS niegan o demoran la entrega de medicamentos y tratamientos, dado por asuntos administrativos y acogiéndose a normas laxativas, que se interponen en la continuidad de los tratamientos.
	Elementos escenciales	Accesibilidad	Salud mental de la niñez11	Otro factor identificado por los participantes es el contexto escolar. Consideran que en las instituciones educativas se pueden presentar requerimientos de atención en salud mental de los niños y niñas que deben ser remitidas al sistema de salud y no siempre se materializan, afectando la integralidad y la oportunidad en el tratamiento: “Se hacen procesos de promoción y prevención de convivencia, …	Admin	2021-08-09	187	0.024	La accesibilidad se observa limitada toda vez que la remisión de niños y niñas desde los colegios, no se hace de forma sincrónica , talves siguiendo protiocolos de atención, los cuales no es posible definir si están creados o no.Afectando la atención de la salud mental	DOCUMENT	Salud mental de la niñez: significados y abordajes de profesionales en Medellín, Colombia	Cualitativo
	Principio	Prevalencia de derechos	Salud mental de la niñez11	La salud mental no es sólo objeto de atención por parte de los profesionales, sino que su construcción o su logro está relacionado con múltiples actores, como lo in -dica la ley 1616 de 2013 en Colombia, y, en ese sentido, presenta cierta similitud en la práctica con la idea de bienestar y calidad de vida. De hecho, aspectos subjetivos como el bienestar emocional, físico, social y familiar, así c…	Admin	2021-08-10	118	0.015	La salud mental requiere manejo integral y coordinación entre diferentes entidades (salud, educación, medio ambiente, salud pública, social), ademas de establecer rutas, guias que direccionen los procedimientos correctos en busqueda de tal prevalencia de derechos.	DOCUMENT	Salud mental de la niñez: significados y abordajes de profesionales en Medellín, Colombia	Cualitativo
	Principio	Solidaridad	Salud mental de la niñez11	La salud mental no es sólo objeto de atención por parte de los profesionales, sino que su construcción o su logro está relacionado con múltiples actores, como lo in -dica la ley 1616 de 2013 en Colombia, y, en ese sentido, presenta cierta similitud en la práctica con la idea de bienestar y calidad de vida. De hecho, aspectos subjetivos como el bienestar emocional, físico, social y familiar, así c…	Admin	2021-08-10	118	0.015	Esta solidaridad podría entenderse como el mutuo apoyo entre entidades, (como colegios, instituciones de salud, instituciones de salud pública, oficinas sociales de la institucionalidad, ICBF,entre otras), entre profesionales apoyados con sistemas de información, que permitan movilizar o gestionar no solo recursos económicos, sino la atención integral de los niños y niñas.	DOCUMENT	Salud mental de la niñez: significados y abordajes de profesionales en Medellín, Colombia	Cualitativo
	Principio	Equidad	Violencia obstetrica12	En estos procesos de atención emergen diferentes manifestaciones del modelo patriarcal y del modelo médico hegemónico, representados en un mayor interés en la productividad, en la disminución de los costos de atención, en una medicina basada en la evidencia que desconoce que uno de sus pilares es la interlocución con el paciente sobre sus procesos de atención, donde las relaciones asimétricas ent…	Admin	2021-08-10	339	0.042	La equidad vista desde la conceptualización de género y protección a comunidades de especial atención. Esta mirada es conceptual	DOCUMENT	Violencia obstétrica: haciendo visible lo invisible	Cualitativo
	Elementos escenciales	Calidad e idoneidad profesional	Violencia obstetrica12	En estos procesos de atención emergen diferentes manifestaciones del modelo patriarcal y del modelo médico hegemónico, representados en un mayor interés en la productividad, en la disminución de los costos de atención, en una medicina basada en la evidencia que desconoce que uno de sus pilares es la interlocución con el paciente sobre sus procesos de atención, donde las relaciones asimétricas ent…	Admin	2021-08-10	109	0.013	Es conceptual	DOCUMENT	Violencia obstétrica: haciendo visible lo invisible	Cualitativo
	Elementos escenciales	Calidad e idoneidad profesional	Violencia obstetrica12	Es así, como la violencia obstétrica ha sido tipificada como una modalidad de violencia de género, que hace referencia a las conductas de acción u omisión que se derivan del proceso de atención del embarazo, trabajo de parto, parto y puerperio en el ambiente hospitalario que incluyen: el maltrato físico y verbal, la humillación, los procedimientos médicos sin consentimiento o coercitivos (incluid…	Admin	2021-08-10	110	0.013	La accesibilidad entendida como la no discriminación y el acceso a la información a grupos vulnerables. Esta mirada es conceptual	DOCUMENT	Violencia obstétrica: haciendo visible lo invisible	Cualitativo
	Elementos escenciales	Accesibilidad	Violencia obstetrica12	Es así, como la violencia obstétrica ha sido tipificada como una modalidad de violencia de género, que hace referencia a las conductas de acción u omisión que se derivan del proceso de atención del embarazo, trabajo de parto, parto y puerperio en el ambiente hospitalario que incluyen: el maltrato físico y verbal, la humillación, los procedimientos médicos sin consentimiento o coercitivos (incluid…	Admin	2021-08-10	110	0.013		DOCUMENT	Violencia obstétrica: haciendo visible lo invisible	Cualitativo
	METODOLOGÍA	Cualitativo	Violencia obstetrica12	Para llevar a cabo esta investigación se realizó un estudio cualitativo con enfoque fenomenológico	Admin	2021-08-10	14	0.002		DOCUMENT	Violencia obstétrica: haciendo visible lo invisible	Cualitativo
	Elementos escenciales	Disponibilidad	Violencia obstetrica12	en el estudio se hallaron algunas políticas institucionales relacionadas con el ejercicio docente que generan inconformidades, al no estar reguladas o no ser explícitamente aprobadas por las Principalmente, refirieron tacto para evaluar la dilatación, puesto que es realizado de manera repetitiva, por distintas personas y sin un consentimiento, Quevedo 8 evidencia en estos actos médicos la vulnera…	Admin	2021-08-10	147	0.018	Es evidente la carencia y falta de aplicación de procedimientos y/o protocolos en defensa de la dignidad y el respeto por el paciente-mujer embarazada.	DOCUMENT	Violencia obstétrica: haciendo visible lo invisible	Cualitativo
	Elementos escenciales	Aceptabilidad	Violencia obstetrica12	en el estudio se hallaron algunas políticas institucionales relacionadas con el ejercicio docente que generan inconformidades, al no estar reguladas o no ser explícitamente aprobadas por las Principalmente, refirieron tacto para evaluar la dilatación, puesto que es realizado de manera repetitiva, por distintas personas y sin un consentimiento, Quevedo 8 evidencia en estos actos médicos la vulnera…	Admin	2021-08-10	147	0.018	Falta de respeto que además puede conllevar a infecciones vaginales o a la afectación del bebe.	DOCUMENT	Violencia obstétrica: haciendo visible lo invisible	Cualitativo	Respeto y confidencialidad	En este estudio de violencia obstetrica pareciera que las mujeres perdieron el derecho al consentimiento para aceptar el tacto vaginal.
	Elementos escenciales	Accesibilidad	Violencia obstetrica12	en el estudio se hallaron algunas políticas institucionales relacionadas con el ejercicio docente que generan inconformidades, al no estar reguladas o no ser explícitamente aprobadas por las Principalmente, refirieron tacto para evaluar la dilatación, puesto que es realizado de manera repetitiva, por distintas personas y sin un consentimiento, Quevedo 8 evidencia en estos actos médicos la vulnera…	Admin	2021-08-10	147	0.018	La accesibilidad entendida desde la falta de información, formalizada con el consentimiento que explique la razón por la cual le haran un procedimiento repetitivamente, por varios profesionales.	DOCUMENT	Violencia obstétrica: haciendo visible lo invisible	Cualitativo
	Elementos escenciales	Calidad e idoneidad profesional	Violencia obstetrica12	en el estudio se hallaron algunas políticas institucionales relacionadas con el ejercicio docente que generan inconformidades, al no estar reguladas o no ser explícitamente aprobadas por las Principalmente, refirieron tacto para evaluar la dilatación, puesto que es realizado de manera repetitiva, por distintas personas y sin un consentimiento, Quevedo 8 evidencia en estos actos médicos la vulnera…	Admin	2021-08-10	147	0.018	Hay un asunto de c alidad que qse evidencia por la falta de un protocolo o cumplimiento de él si existe en relación con el acceso físico. Esto se considera de acuerdo con los autores del artículo como violencia institucional.	DOCUMENT	Violencia obstétrica: haciendo visible lo invisible	Cualitativo	Respeto y confidencialidad	Realización de tacto vaginal de forma repetitiva, sin uso del consentimiento y con fines académicos, dejando dudas sobre los protocolos que den respuesta a los estándares de calidad para evitar violencia obstétrica.
	Elementos escenciales	Calidad e idoneidad profesional	Violencia obstetrica12	El “someterse” a la atención de un parto institucional da por sentado en muchos casos la omisión por parte del personal de salud del consentimiento informado aún para procedimientos que desde el proceso de atención se consideran rutinarios: “Muchos tactos vaginales y además que entraban los estudiantes sin pedirme permiso, si yo quería que ellos estuvieran ahí, simplemente entraban y miraban.” (I…	Admin	2021-08-10	102	0.013		DOCUMENT	Violencia obstétrica: haciendo visible lo invisible	Cualitativo
	Elementos escenciales	Aceptabilidad	Violencia obstetrica12	El “someterse” a la atención de un parto institucional da por sentado en muchos casos la omisión por parte del personal de salud del consentimiento informado aún para procedimientos que desde el proceso de atención se consideran rutinarios: “Muchos tactos vaginales y además que entraban los estudiantes sin pedirme permiso, si yo quería que ellos estuvieran ahí, simplemente entraban y miraban.” (I…	Admin	2021-08-10	102	0.013		DOCUMENT	Violencia obstétrica: haciendo visible lo invisible	Cualitativo
	Elementos escenciales	Calidad e idoneidad profesional	Violencia obstetrica12	Resulta contradictorio que, aunque la guía de práctica clínica resultado de medicina basada en la evidencia recomienda que la mujer en trabajo de parto sea acompañada de manera individual y de forma continua por la persona que ella elija10, el común denominador en las instituciones de salud es prohibir la participación del padre o de un familiar en este proceso de atención. “Yo pensé que iba a de…	Admin	2021-08-10	140	0.017	Tanto la disponibilidad como la calidad es vista como la falta de procedimientos, protocolos como su incumplimiento, si existe. Que permitan el buen desarrollo del parto.	DOCUMENT	Violencia obstétrica: haciendo visible lo invisible	Cualitativo	Respuesta a las necesidades de salud	La guía de práctica clínica resultado de medicina basada en la evidencia recomienda que la mujer en trabajo de parto sea acompañada de manera individual y de forma continua por la persona que ella elija. Sin embargo las IPS, no lo permiten.
	Elementos escenciales	Aceptabilidad	Violencia obstetrica12	Las políticas institucionales inciden negativamente sobre la autonomía de la mujer para decidir sobre la posición para su trabajo de parto y parto. “No estaba cómoda, si solamente acostada, intente pararme y estar como de rodillas porque así el dolor era como menos (dolor de las contracciones), pero me regañaron (el personal de salud), porque de acuerdo a eso él bebe se me podía venir (acelerar e…	Admin	2021-08-10	93	0.011	La aceptabilidad entendida como el respeto por una desición que además de ser pertinente, permite el desarrollo del parto.	DOCUMENT	Violencia obstétrica: haciendo visible lo invisible	Cualitativo	Respeto y confidencialidad	No se respetó la decisión de la gestante sobre la posición en la que quería dar a luz a su bebé, a cambio de ello le regañaron (el personal de la salud)
	Elementos escenciales	Calidad e idoneidad profesional	Violencia obstetrica12	Las políticas institucionales inciden negativamente sobre la autonomía de la mujer para decidir sobre la posición para su trabajo de parto y parto. “No estaba cómoda, si solamente acostada, intente pararme y estar como de rodillas porque así el dolor era como menos (dolor de las contracciones), pero me regañaron (el personal de salud), porque de acuerdo a eso él bebe se me podía venir (acelerar e…	Admin	2021-08-10	93	0.011	No es claro si la institución poseía protocolos que apoyaran al grupo asistencial para ofrecer alternativas permitidas para el parto.	DOCUMENT	Violencia obstétrica: haciendo visible lo invisible	Cualitativo
	Elementos escenciales	Calidad e idoneidad profesional	Violencia obstetrica12	Al respecto, Vallana 9 señala que “aparte de la inmovilización propiciada por los artilugios tecnológicos, las parturientas deben ser protegidas de golpes y caídas dentro de las instituciones hospitalarias, lo que hace que se les prohíba deambular, caminar, agacharse, acurrucarse, ponerse en cuatro, entre otros, Salud vol. 51(2), abril-junio de 2019 DOI: http://dx.doi.org/10.18273/revsal.v51n2-20…	Admin	2021-08-10	222	0.027		DOCUMENT	Violencia obstétrica: haciendo visible lo invisible	Cualitativo	Respuesta a las necesidades de salud	A pesar de la posición, criterios y recomendaciones de referentes como la OMS, sobre permitir elegir a las gestantes la posición más comoda para tener su hijo, las IPS, reprimen con ordenes de quietud. Dónde están los protocolos, guías capacitaciones que direccionen al grupo asistencial sobre estos criterios, lo que demuestra que los servicios no están dirigidos al usuario.
	Elementos escenciales	Aceptabilidad	Violencia obstetrica12	Al respecto, Vallana 9 señala que “aparte de la inmovilización propiciada por los artilugios tecnológicos, las parturientas deben ser protegidas de golpes y caídas dentro de las instituciones hospitalarias, lo que hace que se les prohíba deambular, caminar, agacharse, acurrucarse, ponerse en cuatro, entre otros, Salud vol. 51(2), abril-junio de 2019 DOI: http://dx.doi.org/10.18273/revsal.v51n2-20…	Admin	2021-08-10	222	0.027		DOCUMENT	Violencia obstétrica: haciendo visible lo invisible	Cualitativo
	Elementos escenciales	Aceptabilidad	Violencia obstetrica12	Todas situaciones identificar subcategoría denominada “Inconformidad en la atención en salud recibida durante el trabajo de parto”, que las mujeres perciben al encontrar que sus solicitudes, manifestaciones de dolor, incomodidad y necesidad de compañía son ignoradas, por la falta de contención y burlas principalmente cuando las mujeres vivencian por primera vez este proceso: “Me gustaría una aten…	Admin	2021-08-10	124	0.015	Se percibe una falta de respeto hacia la paciente y falta de competencia de los profesionales frente a las situaciones que abordan	DOCUMENT	Violencia obstétrica: haciendo visible lo invisible	Cualitativo	Ética	El dolor es motivo de burlas, se dejan solas e ignoran cuando hacen un llamado al equipo de salud, como represalia cuando se sube el tono. Ademas de callar a algunas embarazadas que intentaban abogar por aquellas maltratadas.
	Elementos escenciales	Accesibilidad	Violencia obstetrica12	Todas situaciones identificar subcategoría denominada “Inconformidad en la atención en salud recibida durante el trabajo de parto”, que las mujeres perciben al encontrar que sus solicitudes, manifestaciones de dolor, incomodidad y necesidad de compañía son ignoradas, por la falta de contención y burlas principalmente cuando las mujeres vivencian por primera vez este proceso: “Me gustaría una aten…	Admin	2021-08-10	124	0.015	La accesibilidad se comprende también desde la falta de respeto, la discriminación hacia un grupo vulnerable.	DOCUMENT	Violencia obstétrica: haciendo visible lo invisible	Cualitativo
	Elementos escenciales	Accesibilidad	Violencia obstetrica12	Las adolescentes y primerizas son las mujeres con mayor riesgo de ser víctimas de este tipo de violencia: “¿Y uno irse a quejar? ¡No! Si eso la que se queja la empieza a regañar. Había una muchacha parecía primeriza, se quejaba muchísimo y ella gritaba.- ¡ayy Dios! Estos dolores… ¡por favor! (A los doctores les daba risa y decían -¡ay no mija!, ahí sí Dios, pero cuando se ponen a abrir las pierna…	Admin	2021-08-10	91	0.011	Se evidencia discriminación, falta de respeto	DOCUMENT	Violencia obstétrica: haciendo visible lo invisible	Cualitativo
	Elementos escenciales	Calidad e idoneidad profesional	Violencia obstetrica12	Las adolescentes y primerizas son las mujeres con mayor riesgo de ser víctimas de este tipo de violencia: “¿Y uno irse a quejar? ¡No! Si eso la que se queja la empieza a regañar. Había una muchacha parecía primeriza, se quejaba muchísimo y ella gritaba.- ¡ayy Dios! Estos dolores… ¡por favor! (A los doctores les daba risa y decían -¡ay no mija!, ahí sí Dios, pero cuando se ponen a abrir las pierna…	Admin	2021-08-10	91	0.011	Hay un asunto de idoneidad, dada la falta de comprensión de las diferencias culturales. Deshumanización.	DOCUMENT	Violencia obstétrica: haciendo visible lo invisible	Cualitativo	Respeto y confidencialidad	Hay mal trato verbal, psicológico con represalias y burlas con quienes gritan o se resisten a la represión. Las afectadas eran generalmente primerisas.
	Elementos escenciales	Aceptabilidad	Violencia obstetrica12	El “castigo” por quejarse o gritar de dolor es el abandono, el dejarlas solas, el ignorar; táctica frecuente en los relatos obtenidos y que se constituyen en un hecho aleccionador para las demás mujeres con quienes se comparte estos espacios. Villanueva – Egan 15 señala que el disentimiento de las instrucciones médicas provoca una reacción en el personal de salud que puede llegar a ser determinan…	Admin	2021-08-10	168	0.021	No se permite hablar a la paciente, con el objeto de de participar en desiciones o asuntos que puedan afectar su salud. Se evidencia falta de respeto. Lo que se hace (las actitudes) va en detrimento de su salud	DOCUMENT	Violencia obstétrica: haciendo visible lo invisible	Cualitativo
	Elementos escenciales	Calidad e idoneidad profesional	Violencia obstetrica12	El “castigo” por quejarse o gritar de dolor es el abandono, el dejarlas solas, el ignorar; táctica frecuente en los relatos obtenidos y que se constituyen en un hecho aleccionador para las demás mujeres con quienes se comparte estos espacios. Villanueva – Egan 15 señala que el disentimiento de las instrucciones médicas provoca una reacción en el personal de salud que puede llegar a ser determinan…	Admin	2021-08-10	168	0.021	Se evidencia falta de seguimiento de protocoles de respeto, humanización y ética	DOCUMENT	Violencia obstétrica: haciendo visible lo invisible	Cualitativo	Humanización del servicio	Las pacientes en obstetricia son tratadas con la fuerza del poder y la subordinación y el castigo por resistirse, se evidencia con dejarlas solas e ignorar sus gritos y peticiones. Trato deshumanizado
	Elementos escenciales	Aceptabilidad	Violencia obstetrica12	Otra mujer refiere: “ Mi miedo a que mi hijo fuera a nacer muerto. Ya no lo sentía. No manifestaba nada porque le decían -¡ay mamá, deje la bulla! Entonces como que no te dejan hablar y si vas hablar por tu compañerita (gestante comparte sala partos) ¡Ay mamita eso es de cada una!... y a uno le pasan los dolores y va hablar por la otra compañerita. Entonces, ¡ay mamá, quietica ahí, no se mueva no…	Admin	2021-08-10	80	0.01		DOCUMENT	Violencia obstétrica: haciendo visible lo invisible	Cualitativo
	Elementos escenciales	Calidad e idoneidad profesional	Violencia obstetrica12	Otra mujer refiere: “ Mi miedo a que mi hijo fuera a nacer muerto. Ya no lo sentía. No manifestaba nada porque le decían -¡ay mamá, deje la bulla! Entonces como que no te dejan hablar y si vas hablar por tu compañerita (gestante comparte sala partos) ¡Ay mamita eso es de cada una!... y a uno le pasan los dolores y va hablar por la otra compañerita. Entonces, ¡ay mamá, quietica ahí, no se mueva no…	Admin	2021-08-10	80	0.01		DOCUMENT	Violencia obstétrica: haciendo visible lo invisible	Cualitativo
	Principio	Oportunidad	Violencia obstetrica12	Sin embargo, se evidenció que estas expectativas no se cumplieron al presentarse demoras innecesarias, descuido en su estadía, discriminación, trato denigrante, subordinación, entre otras situaciones: “Se demoraron al recibirme o sea en vez de darle prioridad a las que ya estamos en trabajo de parto, se demoraron, eso me toco pararme para decir que ya yo había roto fuente”. (Informante cultural 9…	Admin	2021-08-10	141	0.017	No fue atendida en el debido momento	DOCUMENT	Violencia obstétrica: haciendo visible lo invisible	Cualitativo	Humanización del servicio	Oportunidad en la presentación de los servicios por asuntos administrativos y operativos del staff de salud: Se presentaron demoras inneesarias en la atención de partos, dado por descuido en su estadía, discriminación.
	Principio	Equidad	Violencia obstetrica12	Sin embargo, se evidenció que estas expectativas no se cumplieron al presentarse demoras innecesarias, descuido en su estadía, discriminación, trato denigrante, subordinación, entre otras situaciones: “Se demoraron al recibirme o sea en vez de darle prioridad a las que ya estamos en trabajo de parto, se demoraron, eso me toco pararme para decir que ya yo había roto fuente”. (Informante cultural 9…	Admin	2021-08-10	141	0.017	Aunque el estudio no prodfundiza en ello, la paciente expresa que fueron atendidas otras pacientes a pesar de que ella ya iba a dar a luz	DOCUMENT	Violencia obstétrica: haciendo visible lo invisible	Cualitativo	Humanización del servicio	En el marco de la equidad, no es claro, cómo las instituciones de salud y las instancias de vigilancia y control hacen observancia de casos en que mujeres en el proceso de parto (vulnerables) experimentaron violencia, por personal asistencial, traducido por: demoras innecesarias, descuido en su estadía, discriminación, trato denigrante, subordinación, entre otras situaciones.
	Elementos escenciales	Calidad e idoneidad profesional	Violencia obstetrica12	Sin embargo, se evidenció que estas expectativas no se cumplieron al presentarse demoras innecesarias, descuido en su estadía, discriminación, trato denigrante, subordinación, entre otras situaciones: “Se demoraron al recibirme o sea en vez de darle prioridad a las que ya estamos en trabajo de parto, se demoraron, eso me toco pararme para decir que ya yo había roto fuente”. (Informante cultural 9…	Admin	2021-08-10	141	0.017	Pareciera no seguiiento de protocolos	DOCUMENT	Violencia obstétrica: haciendo visible lo invisible	Cualitativo	Respuesta a las necesidades de salud	El servicio prestado se acompaña de demoras innecesarias, descuido en su estadía, discriminación, trato denigrante, subordinación, mala calidad en la atención
	Principio	Oportunidad	Violencia obstetrica12	Davis-Floyd17, citado por Vallana 9 señala que, durante el parto, el mecanismo de ignorar a las madres y priorizar los resultados de los exámenes y tecnologías médicas aplicadas al parto es particularmente evidente, ya que el personal pasa constantemente a tomar las lecturas de los monitores sin siquiera interactuar con la paciente, uno de los relatos da cuenta de estas vivencias: “Fue una ginecó…	Admin	2021-08-10	167	0.02		DOCUMENT	Violencia obstétrica: haciendo visible lo invisible	Cualitativo
	Elementos escenciales	Calidad e idoneidad profesional	Violencia obstetrica12	Davis-Floyd17, citado por Vallana 9 señala que, durante el parto, el mecanismo de ignorar a las madres y priorizar los resultados de los exámenes y tecnologías médicas aplicadas al parto es particularmente evidente, ya que el personal pasa constantemente a tomar las lecturas de los monitores sin siquiera interactuar con la paciente, uno de los relatos da cuenta de estas vivencias: “Fue una ginecó…	Admin	2021-08-10	167	0.02	Se considera todas estas actitudes como violencia verbal, de acuerdo con las reflexiones de los autores del documento.	DOCUMENT	Violencia obstétrica: haciendo visible lo invisible	Cualitativo	Respuesta a las necesidades de salud	Se da más importancia al uso de las tecnologías que la interrelación con el paciente, en consecuencia terminando en una mala atención y riesgos para la salud de la madre y el bebe.
	Elementos escenciales	Aceptabilidad	Violencia obstetrica12	Davis-Floyd17, citado por Vallana 9 señala que, durante el parto, el mecanismo de ignorar a las madres y priorizar los resultados de los exámenes y tecnologías médicas aplicadas al parto es particularmente evidente, ya que el personal pasa constantemente a tomar las lecturas de los monitores sin siquiera interactuar con la paciente, uno de los relatos da cuenta de estas vivencias: “Fue una ginecó…	Admin	2021-08-10	167	0.02	Se evidencia un asunto de ética médica, lo que iba en detrimento de la vida y la salud.	DOCUMENT	Violencia obstétrica: haciendo visible lo invisible	Cualitativo
	Elementos escenciales	Accesibilidad	Violencia obstetrica12	Davis-Floyd17, citado por Vallana 9 señala que, durante el parto, el mecanismo de ignorar a las madres y priorizar los resultados de los exámenes y tecnologías médicas aplicadas al parto es particularmente evidente, ya que el personal pasa constantemente a tomar las lecturas de los monitores sin siquiera interactuar con la paciente, uno de los relatos da cuenta de estas vivencias: “Fue una ginecó…	Admin	2021-08-10	167	0.02	En la accesibilidad se observa discriminación.	DOCUMENT	Violencia obstétrica: haciendo visible lo invisible	Cualitativo
	Elementos escenciales	Accesibilidad	Violencia obstetrica12	se halló que las mujeres no reciben información suficiente sobre el proceso de trabajo de parto y el parto durante los controles prenatales, el personal médico no dispone de tiempo necesario para brindar dicha educación, además que la oferta de cursos de preparación para gestantes es escasa o nula. “No me dijeron como pujar, nada, ni mucho menos, yo llegue a la clínica y fue totalmente diferente,…	Admin	2021-08-10	105	0.013	Se evidencia falta de acceso a la información lo que hizo de la experiencia, algo más complicada de lo quer debía de ser.	DOCUMENT	Violencia obstétrica: haciendo visible lo invisible	Cualitativo
	Elementos escenciales	Calidad e idoneidad profesional	Violencia obstetrica12	se halló que las mujeres no reciben información suficiente sobre el proceso de trabajo de parto y el parto durante los controles prenatales, el personal médico no dispone de tiempo necesario para brindar dicha educación, además que la oferta de cursos de preparación para gestantes es escasa o nula. “No me dijeron como pujar, nada, ni mucho menos, yo llegue a la clínica y fue totalmente diferente,…	Admin	2021-08-10	105	0.013	No se da respuesta a estándares de calidad para el proceso de atención integral a la parturienta. O no se encuntran actualizados los protocolos de atención para partos.	DOCUMENT	Violencia obstétrica: haciendo visible lo invisible	Cualitativo
	Principio	Equidad	Violencia obstetrica12	se halló que las mujeres no reciben información suficiente sobre el proceso de trabajo de parto y el parto durante los controles prenatales, el personal médico no dispone de tiempo necesario para brindar dicha educación, además que la oferta de cursos de preparación para gestantes es escasa o nula. “No me dijeron como pujar, nada, ni mucho menos, yo llegue a la clínica y fue totalmente diferente,…	Admin	2021-08-10	105	0.013	Aunque el documento no clarifica, puede existir inequidad por la falta de acceso a los programas prenatales.	DOCUMENT	Violencia obstétrica: haciendo visible lo invisible	Cualitativo	Humanización del servicio	En este mismo marco de la equidad, se halló mujeres que no reciben información suficiente sobre el proceso de trabajo de parto y el parto durante los controles prenatales, el personal médico no dispone de tiempo necesario para brindar dicha educación, además que la oferta de cursos de preparación para gestantes es escasa o nula. Situación que contrasta con el pedido de las enfermeras al momento d…
	Elementos escenciales	Aceptabilidad	Violencia obstetrica12	La posibilidad de que la mujer pueda autónomamente decidir en qué posición parir es impensable, pues los protocolos institucionales consideran únicamente la posición de litotomía para la atención del parto, aun cuando evidencia que la adopción de otras posiciones18-19. Belli20 señala que se consideran actos constitutivos de violencia obstétrica obligar a la mujer a parir en posición supina y con …	Admin	2021-08-10	163	0.02	No se acepta la posición elegida por la paciente a pesar de que la evidencia científica lo avala. Vulnerando la aceptabilidad.	DOCUMENT	Violencia obstétrica: haciendo visible lo invisible	Cualitativo
	Elementos escenciales	Disponibilidad	Violencia obstetrica12	La posibilidad de que la mujer pueda autónomamente decidir en qué posición parir es impensable, pues los protocolos institucionales consideran únicamente la posición de litotomía para la atención del parto, aun cuando evidencia que la adopción de otras posiciones18-19. Belli20 señala que se consideran actos constitutivos de violencia obstétrica obligar a la mujer a parir en posición supina y con …	Admin	2021-08-10	163	0.02	Aunque no se puede afirmar, pero es posible la falta de personal competente en asuntos relacionados con el parto, en especial con metodologías y procedimientos modernos.	DOCUMENT	Violencia obstétrica: haciendo visible lo invisible	Cualitativo
	Elementos escenciales	Calidad e idoneidad profesional	Violencia obstetrica12	La posibilidad de que la mujer pueda autónomamente decidir en qué posición parir es impensable, pues los protocolos institucionales consideran únicamente la posición de litotomía para la atención del parto, aun cuando evidencia que la adopción de otras posiciones18-19. Belli20 señala que se consideran actos constitutivos de violencia obstétrica obligar a la mujer a parir en posición supina y con …	Admin	2021-08-10	163	0.02	La calidad se puede afectar por la falta de educación continua del grupo asistencial, con los cual sea posible avanzar en nuevas formas de atender el parto, según la evidencia científica. Esta considerado en la violencia psicológica y verbal.	DOCUMENT	Violencia obstétrica: haciendo visible lo invisible	Cualitativo
	Elementos escenciales	Aceptabilidad	Violencia obstetrica12	La violencia verbal y el impedimento de las gestantes para expresarse libremente, se constituyó también en otra subcategoría a través de la cual se manifestó la violencia psicológica, que compromete el bien-estar de las mujeres que viven estas experiencias donde resulta primordial recibir apoyo. Burgo 21, que son fundamentales y placenteros para el desarrollo del parto: los movimientos, voces, so…	Admin	2021-08-10	162	0.02	Puede existir un aspecto de ética médica en el trato verbal hacia las pacientes.	DOCUMENT	Violencia obstétrica: haciendo visible lo invisible	Cualitativo	Ética	Maltrato verbal de parto de el grupo asistencial hacia las parturientas, con expresiones no pertinentes y fuera de los lineamientos éticos
	Elementos escenciales	Calidad e idoneidad profesional	Violencia obstetrica12	La violencia verbal y el impedimento de las gestantes para expresarse libremente, se constituyó también en otra subcategoría a través de la cual se manifestó la violencia psicológica, que compromete el bien-estar de las mujeres que viven estas experiencias donde resulta primordial recibir apoyo. Burgo 21, que son fundamentales y placenteros para el desarrollo del parto: los movimientos, voces, so…	Admin	2021-08-10	162	0.02	La calidad se establece a través de las fallas en el trato hacia el paciente y no seguir estándares de respeto, sin discriminación alguna.	DOCUMENT	Violencia obstétrica: haciendo visible lo invisible	Cualitativo
	Elementos escenciales	Calidad e idoneidad profesional	Violencia obstetrica12	Belli18, afirma que las agresiones verbales se manifiestan a través de muestras de insensibilidad ante el dolor de la mujer, manteniendo silencio a sus preguntas, a través de la infantilización, los insultos y los comentarios humillantes (5). Una de las participantes la vivió así: “Otras dos mamitas gritaban (…) yo no gritaba y ellas sí, a una muchacha le dijeron usted pensaba que esto era como t…	Admin	2021-08-10	113	0.014		DOCUMENT	Violencia obstétrica: haciendo visible lo invisible	Cualitativo
	Elementos escenciales	Aceptabilidad	Violencia obstetrica12	Belli18, afirma que las agresiones verbales se manifiestan a través de muestras de insensibilidad ante el dolor de la mujer, manteniendo silencio a sus preguntas, a través de la infantilización, los insultos y los comentarios humillantes (5). Una de las participantes la vivió así: “Otras dos mamitas gritaban (…) yo no gritaba y ellas sí, a una muchacha le dijeron usted pensaba que esto era como t…	Admin	2021-08-10	113	0.014	No respeto, no seguimiento de criterios de calidad enla atención, deshumización. Terminos que no son necesarios usar.	DOCUMENT	Violencia obstétrica: haciendo visible lo invisible	Cualitativo
	Elementos escenciales	Aceptabilidad	Violencia obstetrica12	Arguedas11 citado por Restrepo, et al 22, considera que en principio, no existe una intención de establecer un diálogo, sino más bien una relación de poder 22. Esta posición desigual para la construcción de una comunicación efectiva, fue relatada así: “Uno allá no puede decir nada porque si uno se queja le dicen que uno no sabe. ¡Nosotros somos los médicos, que nosotros somos lo que sabemos! Ento…	Admin	2021-08-10	94	0.012	Solo el médico tiene la razón y la relación se torna, en una relación de poder. No hay respeto por lo comentado por las pacientes.	DOCUMENT	Violencia obstétrica: haciendo visible lo invisible	Cualitativo
	Elementos escenciales	Calidad e idoneidad profesional	Violencia obstetrica12	Generar culpa es una táctica que en el marco de los procesos de atención puede resultar efectiva para el personal de salud y que hace recordar las palabras de Freud cuando manifestó “la culpa es de la madre”. “Este sentido común ha sido interiorizado hasta lo más profundo de nuestro ser – todo cuanto le pasa a un individuo es susceptible de ser responsabilidad directa de su madre” 9. Al respecto …	Admin	2021-08-10	173	0.021	Se observa claramente que no hay cumplimiento de criterios de calidad, como éticos.	DOCUMENT	Violencia obstétrica: haciendo visible lo invisible	Cualitativo
	Elementos escenciales	Aceptabilidad	Violencia obstetrica12	Generar culpa es una táctica que en el marco de los procesos de atención puede resultar efectiva para el personal de salud y que hace recordar las palabras de Freud cuando manifestó “la culpa es de la madre”. “Este sentido común ha sido interiorizado hasta lo más profundo de nuestro ser – todo cuanto le pasa a un individuo es susceptible de ser responsabilidad directa de su madre” 9. Al respecto …	Admin	2021-08-10	173	0.021	Aqwuí este fragmento hay un aspecto en contra de la ética médica.	DOCUMENT	Violencia obstétrica: haciendo visible lo invisible	Cualitativo
	Elementos escenciales	Aceptabilidad	Violencia obstetrica12	Violencia Simbólica Es la que se ejerce como resultado de la dominación. Resulta del consentimiento por interiorización y/o naturalización de las relaciones jerárquicas y la normalización de este tipo de relación. Por ello existe una suerte de aceptación de las propias parturientas en tanto se ha normalizado una posición dependiente del sistema del conocimiento autorizado23. Este de dificulta la …	Admin	2021-08-10	203	0.025	Visto desde la vulneración de la ética médica.	DOCUMENT	Violencia obstétrica: haciendo visible lo invisible	Cualitativo
	Elementos escenciales	Calidad e idoneidad profesional	Violencia obstetrica12	Violencia Simbólica Es la que se ejerce como resultado de la dominación. Resulta del consentimiento por interiorización y/o naturalización de las relaciones jerárquicas y la normalización de este tipo de relación. Por ello existe una suerte de aceptación de las propias parturientas en tanto se ha normalizado una posición dependiente del sistema del conocimiento autorizado23. Este de dificulta la …	Admin	2021-08-10	203	0.025	Hay vulneración del principio de calidad, dado a la falta de cumplimiento de estandáres. Que se enfoque en el respeto al usuario. Para ello se debe mejorar con formación continua al personal asistecial.	DOCUMENT	Violencia obstétrica: haciendo visible lo invisible	Cualitativo
	Elementos escenciales	Aceptabilidad	Violencia obstetrica12	De acuerdo con esta investigación, este tipo de actos también están presentes en los escenarios de atención del parto, una informante cultural manifestó insinuaciones sexuales por parte del médico mientras le realizaba los tactos vaginales: “Lo que no me gustó fue que un ginecólogo se sentó a mi lado y me dijo que si a la hora en el que él me tocaba en el tacto yo sentía placer. Eso me incomodó m…	Admin	2021-08-10	101	0.012	Aquí hay una falta al acto médico, observado desde la ética.	DOCUMENT	Violencia obstétrica: haciendo visible lo invisible	Cualitativo
	Elementos escenciales	Calidad e idoneidad profesional	Violencia obstetrica12	Esta investigación evidencia una alta frecuencia de la violencia obstétrica en donde sus diferentes modalidades se sobreponen de una forma u otra en una misma experiencia, dando cuenta del drama que viven las mujeres ante la violación de sus derechos humanos en un contexto donde deberían sentirse protegidas. Sin embargo, se hace necesario destacar los esfuerzos de muchos miembros del equipo de sa…	Admin	2021-08-10	93	0.011	A pesar de los casos reportados por las pacientes entrevistadas, se hace importante hacer dos reflexiones: 1.) Todavía hay profesionales respetuosos de su formación, de sus pacientes y de las institucionalidad. 2.) No obstante, a pesar de que este estudio no fue probabilístico el 69% de los casos si representaron algún tipo de reporte que afecta la calidad y el trato humizanizado al paciente.	DOCUMENT	Violencia obstétrica: haciendo visible lo invisible	Cualitativo	Humanización del servicio	En este estudio de violencia obstetrica se identificó un 31% de mujeres que no experimentaron situaciones de violencia. Es decir que un 69% si lo experimentaron.
	Procesos auto-organizativos	Empoderamiento social	Violencia obstetrica12	Aunque la violencia obstétrica puede presentarse en cualquier tipo de mujer sin importar su condición socioeconómica o educativa, la mayoría de entrevistadas tenían un nivel educativo bajo, condición supone un nivel de empoderamiento también bajo que contribuya a la exigencia de derechos. De las diferentes modalidades de violencia obstétrica, en la investigación se evidenciaron todas las variacio…	Admin	2021-08-10	118	0.014	Aunque el estudio no permite hacer inferencias, es claro que las entrevistadas pertenecían a grupos con baja educación, lo que puede influir en un bajo empoderamiento	DOCUMENT	Violencia obstétrica: haciendo visible lo invisible	Cualitativo
	Elementos escenciales	Aceptabilidad	Violencia obstetrica12	Recientemente el Ministerio de Salud y Protección Social emitió la circular 000016 de 2017, la cual busca el fortalecimiento de acciones que garanticen la atención segura, digna y adecuada de las maternas en las instituciones de salud a lo largo de todo el territorio Nacional, se espera que su aplicación contribuya a eliminar esta forma de violencia contra las mujeres y sus hijos por nacer.	Admin	2021-08-10	65	0.008	Esta norma podría impactar positivamente el trato asistencial hacia las parturientas. Es importante revisar estudios sobre su implementación.	DOCUMENT	Violencia obstétrica: haciendo visible lo invisible	Cualitativo
	METODOLOGÍA	Cualitativo	Response to sexual assault in Bogot Colombia A qualitative evaluation of health providers readin13	Materials and methods We chose to conduct our research in Bogota, a city of 9.8 million, because working in the capital allowed for access to policymakers at different levels (Central Intelligence Agency,2016). Qualitative methods allowed us to understand the provider perspectives on the system response to SA cases (O’Brien, Harris, Beckman, Reed, & Cook,2014). The epistemological underpinnings o…	Admin	2021-11-19	241	0.029		DOCUMENT	Response to sexual assault in Bogotá, Colombia: A qualitative evaluation of health providers' readiness and role in policy implementation	Cualitativo
	Elementos escenciales	Disponibilidad	Response to sexual assault in Bogot Colombia A qualitative evaluation of health providers readin13	The majority of providers classified cases of SA as emergencies and acknowledged the importance of timely care. One nurse explained: If [the victim] is not affiliated anywhere, care is still provided but in that case we call the social worker so she can create a socio-economic record where [the person] will be evaluated and with that record we can treat her here in the hospital. [42-year-old fema…	Admin	2021-08-13	75	0.009	Se evidencia la disponibilidad del equipo médico para atender la situación de agresión sexual.	DOCUMENT	Response to sexual assault in Bogotá, Colombia: A qualitative evaluation of health providers' readiness and role in policy implementation	Cualitativo
	Elementos escenciales	Aceptabilidad	Response to sexual assault in Bogot Colombia A qualitative evaluation of health providers readin13	The majority of providers classified cases of SA as emergencies and acknowledged the importance of timely care. One nurse explained: If [the victim] is not affiliated anywhere, care is still provided but in that case we call the social worker so she can create a socio-economic record where [the person] will be evaluated and with that record we can treat her here in the hospital. [42-year-old fema…	Admin	2021-08-13	75	0.009	Se observa respeto y diligencia con relación al asunto de agresión sexual,	DOCUMENT	Response to sexual assault in Bogotá, Colombia: A qualitative evaluation of health providers' readiness and role in policy implementation	Cualitativo
	Elementos escenciales	Accesibilidad	Response to sexual assault in Bogot Colombia A qualitative evaluation of health providers readin13	The majority of providers classified cases of SA as emergencies and acknowledged the importance of timely care. One nurse explained: If [the victim] is not affiliated anywhere, care is still provided but in that case we call the social worker so she can create a socio-economic record where [the person] will be evaluated and with that record we can treat her here in the hospital. [42-year-old fema…	Admin	2021-08-13	75	0.009	Se evidencia que las pacientes con dificultades económicas acceden a los programas de agresión sexual.	DOCUMENT	Response to sexual assault in Bogotá, Colombia: A qualitative evaluation of health providers' readiness and role in policy implementation	Cualitativo
	Elementos escenciales	Calidad e idoneidad profesional	Response to sexual assault in Bogot Colombia A qualitative evaluation of health providers readin13	However, some providers did not realize that district and national policies state that cases of SA that have occurred within the last 72 h require immediate medical attention regardless of the severity of the physical injuries (Ministerio de Salud y Proteccion Social,2012; United Nations Population Fund,2008; United Nations Population Fund y Ministerio de Proteccion Social,2011). Some highlighted…	Admin	2021-08-13	151	0.018	En terminos de calidad existe una brecha entre lo que se debería hacer al identificar un caso de agresión sexual y lo que determinan los protocolos nacionales e internacionales	DOCUMENT	Response to sexual assault in Bogotá, Colombia: A qualitative evaluation of health providers' readiness and role in policy implementation	Cualitativo
	Elementos escenciales	Calidad e idoneidad profesional	Response to sexual assault in Bogot Colombia A qualitative evaluation of health providers readin13	The district and national level policies emphasize the importance of privacy and confidentiality, aligning with the WHO clinical and policy guidelines (Ministerio de Salud y Proteccion Social,2012; United Nations Population Fund,2008; United Nations Population Fund y Ministerio de Proteccion Social,2011; World Health Organization,2013b). Most providers said that the examination is conducted in pr…	Admin	2021-08-13	120	0.014	Existe una clara evidencia de incumplimiento a la calidad, por no siguimiento de estádares para dar tratamiento a mujeres atacadas sexualmente, en especial, paragarantizar la privacidad y confidencialidad.	DOCUMENT	Response to sexual assault in Bogotá, Colombia: A qualitative evaluation of health providers' readiness and role in policy implementation	Cualitativo	Respeto y confidencialidad	EN los casos de asalto sexual cuando se hace las rondas médicas con estudiantes, los casos son presentados en frente de pacientes circundantes, lo que es una violación a la confidencialidad de las víctimas. En terminos de calidad, no se aplican protocolos adecuados para evitar estas situaciones vergonzosas para las víctimas
	Elementos escenciales	Calidad e idoneidad profesional	Response to sexual assault in Bogot Colombia A qualitative evaluation of health providers readin13	When the students do rounds it’s a bit embarrassing because during them there are no limitations. [34-year-old female head nurse, level III hospital] Overall, providers indicated that care is being provided at no cost, although not always immediately. It is evident that although the policies state that privacy and confidentiality are crucial components to the response to sexual violence, they are…	Admin	2021-08-13	67	0.008	NO se siguen protocolos para respetar la confidencialidad y la privacidad	DOCUMENT	Response to sexual assault in Bogotá, Colombia: A qualitative evaluation of health providers' readiness and role in policy implementation	Cualitativo
	Elementos escenciales	Aceptabilidad	Response to sexual assault in Bogot Colombia A qualitative evaluation of health providers readin13	When the students do rounds it’s a bit embarrassing because during them there are no limitations. [34-year-old female head nurse, level III hospital] Overall, providers indicated that care is being provided at no cost, although not always immediately. It is evident that although the policies state that privacy and confidentiality are crucial components to the response to sexual violence, they are…	Admin	2021-08-13	67	0.008	La aceptabilidad entendida desde la ética medica y el respecto de la confidencialidad.	DOCUMENT	Response to sexual assault in Bogotá, Colombia: A qualitative evaluation of health providers' readiness and role in policy implementation	Cualitativo	Ética	Hay fallas con el manejo de la confidencialidad y privacidad de la información en los casos de asaltos sexuales atendidos en dicha institución de salud, dado por la rotación de estudiantes en practica sin restricciones.
	Principio	Oportunidad	Response to sexual assault in Bogot Colombia A qualitative evaluation of health providers readin13	Overall, providers indicated that care is being provided at no cost, although not always immediately. It is evident that although the policies state that privacy and confidentiality are crucial components to the response to sexual violence, they are not always guaranteed	Admin	2021-08-13	41	0.005	Apesar de cumplir con la accesibilidad de los servicios prestados a mujeres con agresión sexual, éste no se presta con la urgencia que estima los protocolos	DOCUMENT	Response to sexual assault in Bogotá, Colombia: A qualitative evaluation of health providers' readiness and role in policy implementation	Cualitativo
	Elementos escenciales	Disponibilidad	Response to sexual assault in Bogot Colombia A qualitative evaluation of health providers readin13	Most providers demonstrated sensitivity to the issue of SA. Some made “victim blaming”comments and others had observed troublesome attitudes among their colleagues: It bothers me that my peers they make comments about the [victim], because that’sa patient’s privacy between her and the doctor and the auxiliary nurses. [23-year-old female auxiliary nurse, level III hospital]	Admin	2021-08-13	59	0.007	Entendido por la disponibilidad de personal entrenado en políticas y protocolos relacionados con el tratamiento y pasos a seguir con mujeres que han sufrido ataque sexual. Haciendo al personal competente para abordar esstos casos.	DOCUMENT	Response to sexual assault in Bogotá, Colombia: A qualitative evaluation of health providers' readiness and role in policy implementation	Cualitativo
	Elementos escenciales	Disponibilidad	Response to sexual assault in Bogot Colombia A qualitative evaluation of health providers readin13	We found that the policies at all levels emphasized the importance of training. The WHO clinical and policy guidelines specify that in-service training should be provided, while the national policy stipulates that all health care workers should be trained (with no mention of when or how training should occur). However, most providers had not received training through hospitals where they currentl…	Admin	2021-08-13	114	0.014	Ilustración de por qué falla en terminos de calidad y de disponibilidad de personal competente que puedan abordar estos temas de ataque sexual.	DOCUMENT	Response to sexual assault in Bogotá, Colombia: A qualitative evaluation of health providers' readiness and role in policy implementation	Cualitativo	Humanización del servicio	La disponibilidad de personal médico y asistencial en general con entrenamiento en el manejo de casos de asalto sexual es reducido. Bien sea porque el tema no se desarrolló en el currículo de sus programas de formación o porque las insttuciones de salud hacen poco énfasis en este tipo de entrenamiento a sus colaboradores, lo que deja como conclusión, poco personal competente para el manejo de est…
	Elementos escenciales	Disponibilidad	Response to sexual assault in Bogot Colombia A qualitative evaluation of health providers readin13	One GP felt he had not received“real tools”to handle these cases: Of course, they give us a ton of paperwork, a ton of things, right? But they don’t give us the real tools, they don’t train us like you mention, right? [42-year-old male	Admin	2021-08-13	49	0.006	La disponibilidad de personal entrenado en asuntos relacionados con violencia sexual, también afecta a los practicantes, quienes no reciben una inducción o entrenamiento adecuado para abordar estos asuntos.	DOCUMENT	Response to sexual assault in Bogotá, Colombia: A qualitative evaluation of health providers' readiness and role in policy implementation	Cualitativo
	Elementos escenciales	Calidad e idoneidad profesional	Response to sexual assault in Bogot Colombia A qualitative evaluation of health providers readin13	The district and national policies mandate that all hospitals have an interdisciplinary sexual violence response team to coordinate care more effectively. However, none of the providers reported their hospitals having teams.	Admin	2021-08-13	31	0.004	Evidencia del incumplimiento en todos los sitios donde se abordaron las entrevistas de la falta de un grupo interdisciplinario para el manejo de casos de agresión sexual contra las mujeres. Esto demuestra que no se cumple protocolos en este sentido, lo podría afectar la atención integral de las mujeres afectadas.	DOCUMENT	Response to sexual assault in Bogotá, Colombia: A qualitative evaluation of health providers' readiness and role in policy implementation	Cualitativo	Respuesta a las necesidades de salud	A pesar de que las normas indican que se deben tener grupos intedisciplinarios para atender los casos de asaltos sexuales, estis equipos no se tienen en ninguno de los proveedores consultados en este estudio. Demostrando la falta de cumplimiento con los estándares de calidad
	Elementos escenciales	Calidad e idoneidad profesional	Response to sexual assault in Bogot Colombia A qualitative evaluation of health providers readin13	The HRW report found,“failure of health facilities to properly implement the relevant laws and policies, resulting in inadequate screening for signs of gender based violence, mistreatment of victims, and arbitrary denial or delays in providing essential services”(Human Rights Watch,2012). Our findings reiterate that health facilities are failing to properly implement the relevant laws and policie…	Admin	2021-08-13	58	0.007	Problemas de calidad por la falta de implementación de políticas enfocadas al abordaje de casos de asalto sexual.	DOCUMENT	Response to sexual assault in Bogotá, Colombia: A qualitative evaluation of health providers' readiness and role in policy implementation	Cualitativo
	Principio	Oportunidad	Response to sexual assault in Bogot Colombia A qualitative evaluation of health providers readin13	The HRW report found,“failure of health facilities to properly implement the relevant laws and policies, resulting in inadequate screening for signs of gender based violence, mistreatment of victims, and arbitrary denial or delays in providing essential services”(Human Rights Watch,2012). Our findings reiterate that health facilities are failing to properly implement the relevant laws and policie…	Admin	2021-08-13	58	0.007	Demoras en la atención, por la falta de cumplimineto de las normas relacionadas con el abordaje de la agresión sexual.	DOCUMENT	Response to sexual assault in Bogotá, Colombia: A qualitative evaluation of health providers' readiness and role in policy implementation	Cualitativo
	METODOLOGÍA	Estudio de reflexión	Cobertura universal14	Antecedentes: el desarrollo de la Ley 100 hasta 2008	Admin	2021-08-25	9	0.002		DOCUMENT	Cobertura universal y acceso efectivo a los servicios de salud: ¿Qué ha pasado en Colombia después de diez años de la Sentencia T-760?	Revision de literatura
	Elementos escenciales	Accesibilidad	Cobertura universal14	Por otra parte, en una encuesta adelantada a líderes del sistema de salud en 2017 se encontraron opiniones divididas en aspectos propios del PBS , como la claridad, el entendimiento para la población, si es accesible para todos, y su administración (14).	Admin	2021-08-23	41	0.008	Se relaciona con la accesibilidad a la información, dada las dificultades de entendimiento de la comunidad, sobre los planes de beneficio en salud.	DOCUMENT	Cobertura universal y acceso efectivo a los servicios de salud: ¿Qué ha pasado en Colombia después de diez años de la Sentencia T-760?	Revision de literatura
	Elementos escenciales	Accesibilidad	Cobertura universal14	Defensoría del Pueblo, del total de tutelas en salud en 2008 (142 957) el 49,3% correspondía a servicios incluidos en el PBS , mientras que para 2016 estas subieron al de 966	Admin	2021-08-25	32	0.006	Lo que expresa el rexto es: Defensoría del Pueblo, del total de tutelas en salud en 2008 (142 957) el 49,3% correspondía a servicios inclui­dos en el PBS, mientras que para 2016 estas subieron al 69,7% de 290 966 tutelas.	DOCUMENT	Cobertura universal y acceso efectivo a los servicios de salud: ¿Qué ha pasado en Colombia después de diez años de la Sentencia T-760?	Revision de literatura
	Principio	Universalidad	Cobertura universal14	Defensoría del Pueblo, del total de tutelas en salud en 2008 (142 957) el 49,3% correspondía a servicios incluidos en el PBS , mientras que para 2016 estas subieron al de 966	Admin	2021-08-25	32	0.006	Existe un problema de universalidad, puesto que no se está disfrutando plenamente del derecho fundamental de la salud, a pesar de estar establecido mediante la ley 1751 de 2015.	DOCUMENT	Cobertura universal y acceso efectivo a los servicios de salud: ¿Qué ha pasado en Colombia después de diez años de la Sentencia T-760?	Revision de literatura
	Principio	Equidad	Inequidad en mortalidad infantil15	L as condiciones en las que las personas crecen viven, trabajan y envejecen tie -nen una influencia poderosa en la salud. Las desigualdades en estas condiciones conllevan a desigualdades en materia de salud (1). Es la desigualdad entendida Artículo / Investigación Article / Research DOI: https://doi.org/10.15446/rsap.V20n5.70492 SB: MD. M. Sc. Salud Pública. Profesor, Escuela de Medicina y Cienci…	Admin	2021-08-25	169	0.032	Conceptualización de equidad e igualdad, enfocado a los determinantes de la salud. Lo que ayudará a comprender e ilar las ideas cuando se genere el documento de piblicación.	DOCUMENT	Inequidad en mortalidad infantil y servicios pediátricos en Bogotá: nuevo modelo de análisis para América Latina	Cuantitativo
	METODOLOGÍA	Cuantitativo	Inequidad en mortalidad infantil15	Diseño del estudio Estudio ecológico longitudinal de medición de brechas o di -ferencias de inequidad a través del coeficiente GINI y curva de Lorenz tomando bases de datos de fuentes secundarias.	Admin	2021-08-25	31	0.006		DOCUMENT	Inequidad en mortalidad infantil y servicios pediátricos en Bogotá: nuevo modelo de análisis para América Latina	Cuantitativo
	Elementos escenciales	Accesibilidad	Inequidad en mortalidad infantil15	Las localidades con mayor disponibilidad de servicios de salud (razón de cen -tros de atención de urgencias y camas de hospitalización por pediatría) presentan menor tasa de mortalidad, al igual que las que presentan menor proporción (Tunjuelito, An -tonio Nariño y Ciudad Bolívar) presentan aumento de la tasa de mortalidad infantil para el 2016 (Tabla 1).	Admin	2021-08-25	56	0.011	En esta sección se demuestra como la menor oferta de camas y de infraestructura en salud se relaciona con la mayor mortalidad infanntil en Bogotá.	DOCUMENT	Inequidad en mortalidad infantil y servicios pediátricos en Bogotá: nuevo modelo de análisis para América Latina	Cuantitativo	Oferta de Instituciones y profesionales de la Salud	La tasa de mortalidad infantil aumentó en lugares con menos disponibilidad de centros de atención de urgencias y camas de hospitalización y viceversa. Generando barreras (económica, geográfica, en oportunidad, entre otras) de atención para los niños.
	Principio	Universalidad	Inequidad en mortalidad infantil15	Al estimar el coeficiente de correlación entre la tasa de mortalidad infantil y la distribución de servicios de salud (centros de urgencias y camas de hospitalización pediátrica), se evidencia una correlación moderada (-0,648) con un (p=0,0026) en el año 2016, para la razón de camas por mil nacidos vivos, donde una disminución en la oferta de camas aumenta el riesgo de mortalidad infantil por loc…	Admin	2021-08-25	169	0.032	De nueva las correlaciones tienen la tendencia de como la falta o insuficiencia de centros de atención en salud influye en la mortalidad infantil	DOCUMENT	Inequidad en mortalidad infantil y servicios pediátricos en Bogotá: nuevo modelo de análisis para América Latina	Cuantitativo	Desventajas para acceder a los servicios de salud	En el hallazgo de estudio se logró estimar el coeficiente de correlación entre la tasa de mortalidad infantil y la distribución de servicios de salud (centros de urgencias y camas de hospitalización pediátrica) en Bogotá y de acuerdo con el nivel socioeconómico del lugar de ocurrencia. Existió una correlación moderada (-0,648) con un (p=0,0026) en el año 2016, para la razón de camas por mil nacid…
	Elementos escenciales	Disponibilidad	Inequidad en mortalidad infantil15	Al estimar el coeficiente de correlación entre la tasa de mortalidad infantil y la distribución de servicios de salud (centros de urgencias y camas de hospitalización pediátrica), se evidencia una correlación moderada (-0,648) con un (p=0,0026) en el año 2016, para la razón de camas por mil nacidos vivos, donde una disminución en la oferta de camas aumenta el riesgo de mortalidad infantil por loc…	Admin	2021-08-25	169	0.032	La dosponibilidad de camas, con relación a la concentración de la población de las comunidades también es un indicador que establece tendencias hacia la influencia de la mortalidad. situación que es más común en aquellas localidades en las cuales existen mayor pobreza y deficiencias socioeconómicas.	DOCUMENT	Inequidad en mortalidad infantil y servicios pediátricos en Bogotá: nuevo modelo de análisis para América Latina	Cuantitativo	Oferta de Instituciones y profesionales de la Salud	La correlación entre la tasa de mortalidad infantil y la distribución de servicios de salud (centros de urgencias y camas de hospitalización pediátrica), se evidencia una correlación moderada (-0,648) con un (p=0,0026) en el año 2016, para la razón de camas por mil nacidos vivos, donde una disminución en la oferta de camas aumenta el riesgo de mortalidad infantil por localidad (relación inversame…
	Principio	Equidad	Inequidad en mortalidad infantil15	La equidad en salud es "la ausencia de desigualdades sis -temáticas en la salud... entre grupos sociales que tienen diferentes niveles de ventajas / desventajas sociales subyacentes"	Admin	2021-08-25	26	0.005	Concepto integrador y enfocado a la salud	DOCUMENT	Inequidad en mortalidad infantil y servicios pediátricos en Bogotá: nuevo modelo de análisis para América Latina	Cuantitativo
	Principio	Equidad	Inequidad en mortalidad infantil15	Los servicios de salud son un determinante interme -dio en el Modelo de Determinantes Sociales de la Salud (1,16). En la distribución en servicios de salud y su con -centración se representa una desigualdad que conlleva a inequidad en salud. Esa diferencia en la concentración en servicios representa una brecha de equidad que al dis -minuir se correlaciona a un menor riesgo de mortalidad (23), más…	Admin	2021-08-25	79	0.015	La falta de equidad se refleja enla disposición de los centros de atención en salud. situación que se complejiza en las zonas rurales.	DOCUMENT	Inequidad en mortalidad infantil y servicios pediátricos en Bogotá: nuevo modelo de análisis para América Latina	Cuantitativo
	Principio	Equidad	Inequidad en mortalidad infantil15	Se sabe que en regiones con menor concentración es mayor mortalidad (27), (28), menores 5 (29), enfermedades -tagiosas y desnutrición (29-31), en población de grupos sociales marginados (inmigrantes, afro descendientes o pobres) (32). Dado que presentan mayor tiempo para la atención que aumenta el riesgo de mortalidad en general (33), aumento del uso de servicios de urgencias en lugar de atención…	Admin	2021-08-25	289	0.055		DOCUMENT	Inequidad en mortalidad infantil y servicios pediátricos en Bogotá: nuevo modelo de análisis para América Latina	Cuantitativo
	Principio	Oportunidad	Inequidad en mortalidad infantil15	Se sabe que en regiones con menor concentración es mayor mortalidad (27), (28), menores 5 (29), enfermedades -tagiosas y desnutrición (29-31), en población de grupos sociales marginados (inmigrantes, afro descendientes o pobres) (32). Dado que presentan mayor tiempo para la atención que aumenta el riesgo de mortalidad en general (33), aumento del uso de servicios de urgencias en lugar de atención…	Admin	2021-08-25	289	0.055	Este párrafo demuestra como la deficiencia de infraestructura para la atención influye en el gasto de bolsillo, en la desigualdad relacionada con los resultados en salud, en barreras para acceder a la atención de servicios de salud.	DOCUMENT	Inequidad en mortalidad infantil y servicios pediátricos en Bogotá: nuevo modelo de análisis para América Latina	Cuantitativo
	Principio	Continuidad	Inequidad en mortalidad infantil15	Se sabe que en regiones con menor concentración es mayor mortalidad (27), (28), menores 5 (29), enfermedades -tagiosas y desnutrición (29-31), en población de grupos sociales marginados (inmigrantes, afro descendientes o pobres) (32). Dado que presentan mayor tiempo para la atención que aumenta el riesgo de mortalidad en general (33), aumento del uso de servicios de urgencias en lugar de atención…	Admin	2021-08-25	289	0.055		DOCUMENT	Inequidad en mortalidad infantil y servicios pediátricos en Bogotá: nuevo modelo de análisis para América Latina	Cuantitativo
	Elementos escenciales	Accesibilidad	Inequidad en mortalidad infantil15	Se sabe que en regiones con menor concentración es mayor mortalidad (27), (28), menores 5 (29), enfermedades -tagiosas y desnutrición (29-31), en población de grupos sociales marginados (inmigrantes, afro descendientes o pobres) (32). Dado que presentan mayor tiempo para la atención que aumenta el riesgo de mortalidad en general (33), aumento del uso de servicios de urgencias en lugar de atención…	Admin	2021-08-25	289	0.055		DOCUMENT	Inequidad en mortalidad infantil y servicios pediátricos en Bogotá: nuevo modelo de análisis para América Latina	Cuantitativo
	Elementos escenciales	Disponibilidad	Inequidad en mortalidad infantil15	Se sabe que en regiones con menor concentración es mayor mortalidad (27), (28), menores 5 (29), enfermedades -tagiosas y desnutrición (29-31), en población de grupos sociales marginados (inmigrantes, afro descendientes o pobres) (32). Dado que presentan mayor tiempo para la atención que aumenta el riesgo de mortalidad en general (33), aumento del uso de servicios de urgencias en lugar de atención…	Admin	2021-08-25	289	0.055		DOCUMENT	Inequidad en mortalidad infantil y servicios pediátricos en Bogotá: nuevo modelo de análisis para América Latina	Cuantitativo
	Principio	Equidad	Inequidad en mortalidad infantil15	En el periodo de 2010-2016 han mejorado los indicadores de salud para población infantil como son las cobertu -ras de vacunación, aseguramiento en salud, disminución de en pero la -valencia de bajo peso al nacer en todas las localidades, al igual que se presenta incremento de la mortalidad infan -til en algunos casos. La distribución de servicios de salud (camas de hospitalización y servicios de …	Admin	2021-08-25	167	0.032		DOCUMENT	Inequidad en mortalidad infantil y servicios pediátricos en Bogotá: nuevo modelo de análisis para América Latina	Cuantitativo
	Principio	Universalidad	Inequidad en mortalidad infantil15	En el periodo de 2010-2016 han mejorado los indicadores de salud para población infantil como son las cobertu -ras de vacunación, aseguramiento en salud, disminución de en pero la -valencia de bajo peso al nacer en todas las localidades, al igual que se presenta incremento de la mortalidad infan -til en algunos casos. La distribución de servicios de salud (camas de hospitalización y servicios de …	Admin	2021-08-25	167	0.032		DOCUMENT	Inequidad en mortalidad infantil y servicios pediátricos en Bogotá: nuevo modelo de análisis para América Latina	Cuantitativo
	Principio	Prevalencia de derechos	Inequidad en mortalidad infantil15	En el periodo de 2010-2016 han mejorado los indicadores de salud para población infantil como son las cobertu -ras de vacunación, aseguramiento en salud, disminución de en pero la -valencia de bajo peso al nacer en todas las localidades, al igual que se presenta incremento de la mortalidad infan -til en algunos casos. La distribución de servicios de salud (camas de hospitalización y servicios de …	Admin	2021-08-25	167	0.032		DOCUMENT	Inequidad en mortalidad infantil y servicios pediátricos en Bogotá: nuevo modelo de análisis para América Latina	Cuantitativo
	METODOLOGÍA	Cuantitativo	Determinantes mortalidad infantil16	Es un estudio observacional, de corte transversal, analítico y retrospectivo que utiliza la técnica del Path análisis y hace análisis multivariante de sucesiones en cadena.	Admin	2021-08-25	25	0.005		DOCUMENT	Determinants of infant mortality in Colombia. Path Analysis	Cuantitativo
	Principio	Equidad	Determinantes mortalidad infantil16	Los niños del régimen contributivo tienen mayor probabilidad de haber nacido mediante parto por cesárea, de acceder a servicios públicos privados e intensivos y de recibir aten -ción médica. Hay un efecto negativo para la disponibilidad de servicios de salud, mostrando que a mayor número de camas materno infantil y de cuidado intensivo, hay menor probabilidad de morir.	Admin	2021-08-25	58	0.012	De nuevo el numero de camas es un indicador que influye en la mortalidad infantil.	DOCUMENT	Determinants of infant mortality in Colombia. Path Analysis	Cuantitativo
	Elementos escenciales	Disponibilidad	Determinantes mortalidad infantil16	Los niños del régimen contributivo tienen mayor probabilidad de haber nacido mediante parto por cesárea, de acceder a servicios públicos privados e intensivos y de recibir aten -ción médica. Hay un efecto negativo para la disponibilidad de servicios de salud, mostrando que a mayor número de camas materno infantil y de cuidado intensivo, hay menor probabilidad de morir.	Admin	2021-08-25	58	0.012	La dsponibilidad observada desde la existencia de infraestructura para prestar el servicio de salud.	DOCUMENT	Determinants of infant mortality in Colombia. Path Analysis	Cuantitativo	Desventajas para acceder a los servicios de salud	En estudio sobre los determinanates de mortalidad infantil, aplicando coeficientes de correlación, este estudio halló un efecto negativo para la disponibilidad de servicios de salud, mostrando que a mayor número de camas materno infantil y de cuidado intensivo, hay menor probabilidad de morir.	Este estudio identificó un efecto negativo para la disponibilidad de servicios de salud, mostrando que a mayor número de camas materno infantil y de cuidado intensivo, hay menor probabilidad de morir.
	Principio	Equidad	Determinantes mortalidad infantil16	El aseguramiento en el régimen contributivo representa el mayor impacto sobre la MI debido a que hay mejor acceso (mismo de en cantidad y calidad de los servicios de salud, incluyendo mayor UCI ) Los confirman además que recibir atención médica aumenta la probabili -dad de tener un parto por cesárea y ser atendido en el mismo departamento de residencia de la madre, siendo éste último, dos veces m…	Admin	2021-08-25	111	0.024	Literal, el fragmento dice: El aseguramiento en el régimen contributivo represen­ta el mayor impacto sobre la MI debido a que hay mejor acceso geográfico (mismo departamento de residencia), mayor tecnología (UCI). Lo que demuestra inequidad por asuntos relacinados al ingreso del paciente. Lo que se ve reflejado en la atencion de salud.	DOCUMENT	Determinants of infant mortality in Colombia. Path Analysis	Cuantitativo
	Principio	Oportunidad	Determinantes mortalidad infantil16	En los de estudiotan al Gobierno a definir políticas para mejorar la acce -sibilidad la materno-infantil régimen subsidiado en iguales condiciones de calidad. Además, brindar la tecnología y oportunidad en los servicios de salud que la población del régimen contributivo y en la disponibilidad de servicios de salud.	Admin	2021-08-25	49	0.01	Lo que expres literal el fragmento es: En conclusión, los resultados de este estudio invi­tan al Gobierno a definir políticas para mejorar la acce­sibilidad de la población materno-infantil del régimen subsidiado en iguales condiciones de calidad. Además, brindar la tecnología y oportunidad en los servicios de salud que la población del régimen contributivo y en la disponibilidad de servicios de …	DOCUMENT	Determinants of infant mortality in Colombia. Path Analysis	Cuantitativo
	METODOLOGÍA	Multimetodo	Dinamicas socioculturales17	Our ethnographic research is grounded in critical medical anthropology (Singer, 2015; Singer and Baer, 2012), meaning an ethnography that pays particular attention to the merging of critical political economy with health outcomes. The study was approved by NIH's ethics committee (FOR-R03.0000–005) and pseudonyms are used to protect the identity of participants. Data were collected in 2013 through…	Admin	2021-08-27	86	0.009		DOCUMENT	Sociocultural dynamics that influence Chagas disease health care in Colombia	Cualitativo
	Elementos escenciales	Calidad e idoneidad profesional	Dinamicas socioculturales17	My left eye swelled and I had such a headache. The doctor said it was acute sinusitis, and she prescribed antibiotics and pain medication. Since I didn't get better, she referred me to an ENT doctor way over in Yopal (capital city of Casanare Department), but he didn't change the sinusitis diagnosis; he just changed the treatment. Days later I started to feel tightness in my chest and I couldn't …	Admin	2021-08-27	145	0.016	En este párrafo se puede evidenciar un asunto relacionado con deficiencia en educación continua para el equipo asistecnial de las zonas rurales y dispersas, quienes fallan en el diagnóstico de la enfermedad de chagas, lo que genera una mala imagen y expectativa de la población atendida.	DOCUMENT	Sociocultural dynamics that influence Chagas disease health care in Colombia	Cualitativo	Respuesta a las necesidades de salud	Los profesionales de la salud no tienen la competencia para atender los casos de Chagas, bien sea por la falta de capacitaci{on, entrenamiento o seguimiento de protocolos que conlleven a la oportuna identificación de los casos de Chagas.
	Elementos escenciales	Calidad e idoneidad profesional	Dinamicas socioculturales17	This physician argued that she has learned quite a bit about Dengue but that she had not seen a CD case. She suggested that we talked to another physician who had been working in several CD endemic regions for over twenty years. Surprisingly, he pulled out a medical textbook from his library to check the speci?cities of CD while he told us that “I am yet to see a Chagas patient.” According to our…	Admin	2021-08-27	104	0.011	De nuevo evidencia la deficiencia en el conocimento para el manejo del Chagas	DOCUMENT	Sociocultural dynamics that influence Chagas disease health care in Colombia	Cualitativo
	Elementos escenciales	Calidad e idoneidad profesional	Dinamicas socioculturales17	Health care o?cers from the Ministry of Health and the Colombian NIH commented that they do provide training about CD and other vector borne diseases in endemic areas or in Bogotá. They acknowledged, however, that the e?ectiveness of training sessions is compromised by the high turnover of health care personnel and the inability of key clinical personnel to attend, given the time and ?nancial con…	Admin	2021-08-27	73	0.008	La calidad en la capacitación continua falla por aspectos financieros y de tiempo, los cuales son influenciados a su vez por las dinámicas propias del sistema general de seguridad social en salud	DOCUMENT	Sociocultural dynamics that influence Chagas disease health care in Colombia	Cualitativo	Respuesta a las necesidades de salud	La falta de prioridad a los procesos de entrenamiento sobre el Chagas, frente los tiempos, turnos del grupo asistencial, rotación de médicos en la labor social, entre otros aspectos administrativos de las IPS y EPS, hacen que la atención no sea apropiada, genere retrasos de los tratamientos, entre otras complicaciones.
	Elementos escenciales	Calidad e idoneidad profesional	Dinamicas socioculturales17	Despite the e?orts conveyed by speci?c health care personnel in directorship positions, all the interviewees pointed to three main obstacles to e?ective training of health care personnel in endemic areas: 1) there is a high rotation of personnel given that in endemic areas most clinicians are ful?lling their mandatory social service with appointments lasting between 6 months and 1 year, 2) the en…	Admin	2021-08-27	236	0.026	Aspectos de calidad que afectan las condiciones de trabajo y entrenamiento de los medicos y como consecuencia se afecta la ateción de pacientes como en este caso enfermos por Chagas	DOCUMENT	Sociocultural dynamics that influence Chagas disease health care in Colombia	Cualitativo
	Principio	Oportunidad	Dinamicas socioculturales17	After my mom insisted, the doctor sent me for a special test in Villavicencio (capital of the bordering department of Meta). I had to go there three times until they ?nally told me that I had Chagas. Then, I was referred to Bogotá to get some heart tests but it took them two weeks to schedule them	Admin	2021-08-27	57	0.006	Se observa una clara dilatación en la toma de las pruebas que pudiera afectar la salud del paciente.	DOCUMENT	Sociocultural dynamics that influence Chagas disease health care in Colombia	Cualitativo	Respuesta a las necesidades de salud	La oportunidad de atención ante el diagnóstico del Chagas fue lenta en este caso reportado, en el cual la paciente debió trasladarse a un lugar diferente de donde vivía para practicarse un examen que corrobarara su enfermedad. Luego fue remitidapara Bogotá para una evaluación de corazón, lo que se tomó más tiempo.
	Elementos escenciales	Accesibilidad	Dinamicas socioculturales17	Fortunately, a sister of mine lives in Chía [a town close to Bogotá] and I stayed with her. Then, I had to go back to Villavicencio for another test, for which I had to pay in full [63,000 Colombian pesos, around $25 USD] … To get my heart medications I have to go all the way to Villavicencio every month, which is di?cult because I don't have a job. But let me tell you that for each appointment o…	Admin	2021-08-27	103	0.011	La accesibilidad se observa afectada dada la movilidad del paciente desde zonas rurales a centros poblados o a la misma capital.	DOCUMENT	Sociocultural dynamics that influence Chagas disease health care in Colombia	Cualitativo	Desventajas para acceder a los servicios de salud	En este estudio se presenta la desventaja de vivir en zonas alejadas a las ciudades principales en las cuales se encuentran concentradas las especialidades médicas, conllevando al gasto de bolsillo por transporte, estancia, acceso a los medicamentos relacionados con enfermedades cardiacas. Esto sumado a las barreras propias del sistema de salud, que desde este estudio se vislumbra por los proceso…
	Elementos escenciales	Calidad e idoneidad profesional	Dinamicas socioculturales17	Fortunately, a sister of mine lives in Chía [a town close to Bogotá] and I stayed with her. Then, I had to go back to Villavicencio for another test, for which I had to pay in full [63,000 Colombian pesos, around $25 USD] … To get my heart medications I have to go all the way to Villavicencio every month, which is di?cult because I don't have a job. But let me tell you that for each appointment o…	Admin	2021-08-27	103	0.011	La calidad afectada por varias razones: prestación inoportuna de los servicios, revisar protocolos de atención.	DOCUMENT	Sociocultural dynamics that influence Chagas disease health care in Colombia	Cualitativo	Oferta de Instituciones y profesionales de la Salud	La fragmentación del sistema de salud conlleva a traslados innecesarios a ciudades principales, lo que demuestra que los servicios no están centrados en los usuarios
	Principio	Continuidad	Dinamicas socioculturales17	Fortunately, a sister of mine lives in Chía [a town close to Bogotá] and I stayed with her. Then, I had to go back to Villavicencio for another test, for which I had to pay in full [63,000 Colombian pesos, around $25 USD] … To get my heart medications I have to go all the way to Villavicencio every month, which is di?cult because I don't have a job. But let me tell you that for each appointment o…	Admin	2021-08-27	103	0.011	La continuidad del tratamiento dilatado dado por los procesos de autorización de las EPS.	DOCUMENT	Sociocultural dynamics that influence Chagas disease health care in Colombia	Cualitativo	Desventajas para acceder a los servicios de salud	En relación con el chagas. Los traslados entre ciudades para obtener desde citas, medicamentos y examenes de laboratorio generan gasto de bolsillo, que de acuerdo con la capacidad económica del paciente y su familia retrasan los tratamientos a que de lugar. Sin contar que para cada cita o prueba que le vayan a realizar debe hacerlas autorizar por la EPS, lo que toma hasta dos meses.
	Principio	Oportunidad	Dinamicas socioculturales17	Fortunately, a sister of mine lives in Chía [a town close to Bogotá] and I stayed with her. Then, I had to go back to Villavicencio for another test, for which I had to pay in full [63,000 Colombian pesos, around $25 USD] … To get my heart medications I have to go all the way to Villavicencio every month, which is di?cult because I don't have a job. But let me tell you that for each appointment o…	Admin	2021-08-27	103	0.011		DOCUMENT	Sociocultural dynamics that influence Chagas disease health care in Colombia	Cualitativo
	Elementos escenciales	Accesibilidad	Dinamicas socioculturales17	We interviewed some patients that were su?ering from cardiac complications but given their level of poverty they were unable to continue with medical care. When asked why she had stopped treatment, Alcira, who had developed cardiac complications said: “[because I didn't have any money to be traveling to Bogotá all the time. It was almost a year that I didn't take any [medication]. Only when I fel…	Admin	2021-08-27	79	0.009	Evidencia de problemas de accesibilidad dado el traslado desde zonas alejadas de Bogotá para recibir atención con especialistas y reclamación de medicamentos.	DOCUMENT	Sociocultural dynamics that influence Chagas disease health care in Colombia	Cualitativo
	Elementos escenciales	Accesibilidad	Dinamicas socioculturales17	One health professional in clinical pathology from the Department of Casanare explains: “for families coming rural areas, it is a whole nightmare. Imagine, they have to come at 4 a.m., stand in line, ask for the appointment. Many [insurance companies] have online appointment systems. First access barrier. Then, if they managed to get the appointment, the doctor listens to them very quickly [out o…	Admin	2021-08-27	67	0.007	Se observa violación a la igualdad para el acceso al servicio de salud, en población pertenciente de zonas rurales. Se observa discriminación en la solicitud de la cita, la cual se hace vía online conviertiéndose en barreras en la atención, al igual que el tiempo limite de atención dada las políticas de las EPS-IPS.	DOCUMENT	Sociocultural dynamics that influence Chagas disease health care in Colombia	Cualitativo
	Elementos escenciales	Accesibilidad	Dinamicas socioculturales17	If the doctor orders the ELISA [for con?rmatory testing] adequately, that is a test done at the secondary level, so the patient has to go to Bogotá and to the insurance for authorization	Admin	2021-08-27	34	0.004	La accesibilidad interrumpida y dilatada por reasignación de institución para obtenenr la prueba y el tiempo de la aurización para poder realizarsela.	DOCUMENT	Sociocultural dynamics that influence Chagas disease health care in Colombia	Cualitativo
	Principio	Continuidad	Dinamicas socioculturales17	the health care system (Arrivillaga et al., 2009; Ewig and Hernández, 2009). Health care system's problems, however, also a?ect the cities. A cardiologist working at a University hospital and expert in heart failure indicated that she had “lost” some CD patients. In her case, Rosita, a patient from the subsidiary regime, had been transferred to a lower level hospital that could not perform the tr…	Admin	2021-08-28	138	0.015	El tratamiento o el transplante no fue realizado por una barrera creada en procesos de negociación (aspectos administrativos y económicos) en una EPS y el hospital en el cual atendieron a la paciente	DOCUMENT	Sociocultural dynamics that influence Chagas disease health care in Colombia	Cualitativo	Tipo aseguramiento al SGSSS	Un caso de chagas que afectó el corazón de una paciente joven y que requería transplante, fue mal manejado por asuntos administrativos de contratación entre el asegurador y el prestador de servicios. En este caso la paciente no pudo recibir el trasplante de corazón por esta razón y fue remitido a un nivel más bajo de atención, lo que influyo en su muerte, según la médica entrevistada
	Elementos escenciales	Accesibilidad	Dinamicas socioculturales17	the health care system (Arrivillaga et al., 2009; Ewig and Hernández, 2009). Health care system's problems, however, also a?ect the cities. A cardiologist working at a University hospital and expert in heart failure indicated that she had “lost” some CD patients. In her case, Rosita, a patient from the subsidiary regime, had been transferred to a lower level hospital that could not perform the tr…	Admin	2021-08-28	138	0.015	En este caso hay una evidente vulneración al derecho a la salud, por la discriminación, dado el tipo de afiliación al sistema, el cual era subsidiado.	DOCUMENT	Sociocultural dynamics that influence Chagas disease health care in Colombia	Cualitativo	Desventajas para acceder a los servicios de salud	En este caso se presentó problemas para acceder a un transplante cardiaco por Chagas, relacionado primero con la afiliación al régimen subsidiado de salud, como con las negociaciones entre aseguradores y prestadores para prestar ciertos servicios.
	Elementos escenciales	Disponibilidad	Dinamicas socioculturales17	the health care system (Arrivillaga et al., 2009; Ewig and Hernández, 2009). Health care system's problems, however, also a?ect the cities. A cardiologist working at a University hospital and expert in heart failure indicated that she had “lost” some CD patients. In her case, Rosita, a patient from the subsidiary regime, had been transferred to a lower level hospital that could not perform the tr…	Admin	2021-08-28	138	0.015	La disponibilidad del tratamiento requerido se vio afectado por asuntos administrativos. Por la cual la disponibilidad se vulneró por la falta de garantía de los servicios y tecnologías necesitadas por la paciente	DOCUMENT	Sociocultural dynamics that influence Chagas disease health care in Colombia	Cualitativo
	Principio	Oportunidad	Dinamicas socioculturales17	the health care system (Arrivillaga et al., 2009; Ewig and Hernández, 2009). Health care system's problems, however, also a?ect the cities. A cardiologist working at a University hospital and expert in heart failure indicated that she had “lost” some CD patients. In her case, Rosita, a patient from the subsidiary regime, had been transferred to a lower level hospital that could not perform the tr…	Admin	2021-08-28	138	0.015	Dilatación de los tratamientos y transplantes con consecuencias mortales.	DOCUMENT	Sociocultural dynamics that influence Chagas disease health care in Colombia	Cualitativo	Respuesta a las necesidades de salud	En otros casos la oportunidad de obtener atención se vulneró por las demoras de las EPS para hacer autorizaciones de tratamientos que debieron hacerse en el menor tiempo posible, como por ejemplo el transplante de corazón. En este caso la paciente falleción por la lentitud del proceso de autorización.
	Principio	Prohomine	Dinamicas socioculturales17	the health care system (Arrivillaga et al., 2009; Ewig and Hernández, 2009). Health care system's problems, however, also a?ect the cities. A cardiologist working at a University hospital and expert in heart failure indicated that she had “lost” some CD patients. In her case, Rosita, a patient from the subsidiary regime, had been transferred to a lower level hospital that could not perform the tr…	Admin	2021-08-28	138	0.015	No le garantizaron la aplicación e interpretación de la norma más favorable para proteger el derecho a la salud	DOCUMENT	Sociocultural dynamics that influence Chagas disease health care in Colombia	Cualitativo	Respuesta a las necesidades de salud	En este caso el principio prohomomine no fue tenido en cuenta para trasladar a una paciente que requería transplante de corazón a un nivel de atención menor al que realmente requería. Toda decisión dirigida para dar respuesta a asuntos financieros y de contratación entre aseguradores y prestadores de servicios.
	Principio	Equidad	Dinamicas socioculturales17	She also remembered Víctor, a patient from the contributory regime that she also “lost.”“ The contributory regime also fails me,” she said. The problem with Víctor was the same as with Rosita, the insurer did have a contract with the hospital for “heart transplants” but not for “chagas.” The di?erence was that Víctor was transferred to another facility that could do the transplant.	Admin	2021-08-28	64	0.007	En el caso de Rosita, no le aprobaron el transplante y pertenecía al sistema subdiado. Mientras el caso de Víctor, quien si pertenecía al regímen contributivo, a pesar de la demora por el mismo tema de negociación entre EPS y el Hospital, éste fue referenciado a otra institució que si tenía un contrato para estt tipo de transplantes.	DOCUMENT	Sociocultural dynamics that influence Chagas disease health care in Colombia	Cualitativo
	Elementos escenciales	Disponibilidad	Dinamicas socioculturales17	Patients are well aware of the problems of the system. Miguel, a middle-age man who had already received the transplant said that “controls are a real problem. You have to start like a month and a half in advance to ask for the appointment. So much paperwork and so little money.” In his case, he was living in Medellín where he took heart medication for ?ve years until he was told he needed a tran…	Admin	2021-08-28	131	0.014	La EPS, no garantizó la disponibilidad de instituciones con el nivel de atención adecuado al evento de salud del paciente.	DOCUMENT	Sociocultural dynamics that influence Chagas disease health care in Colombia	Cualitativo	Respuesta a las necesidades de salud	En este caso del estudio, el paciente fue remitido a instituciones de salud que no tenían contrato con la EPS o que no contaban con la capacidad instalada para atender la cirugía que requería el usuario.
	Elementos escenciales	Accesibilidad	Dinamicas socioculturales17	Patients are well aware of the problems of the system. Miguel, a middle-age man who had already received the transplant said that “controls are a real problem. You have to start like a month and a half in advance to ask for the appointment. So much paperwork and so little money.” In his case, he was living in Medellín where he took heart medication for ?ve years until he was told he needed a tran…	Admin	2021-08-28	131	0.014	La accesibilidad se vulneró toda vez que el paciente fue transferido a instituciones que no tenían la capacidad instalada, ni los acuerdos de negociación entre EPS-IPS para resolver la situación de salud del paciente.	DOCUMENT	Sociocultural dynamics that influence Chagas disease health care in Colombia	Cualitativo
	Principio	Prohomine	Dinamicas socioculturales17	Patients are well aware of the problems of the system. Miguel, a middle-age man who had already received the transplant said that “controls are a real problem. You have to start like a month and a half in advance to ask for the appointment. So much paperwork and so little money.” In his case, he was living in Medellín where he took heart medication for ?ve years until he was told he needed a tran…	Admin	2021-08-28	131	0.014	La interpretación acorde con su situación de salud vulneró sus derecho, dado que se priorizó lo económico, pero también se observa una fragmemntación en las instituciones y falta de coordinación para garantizar el acceso a la salud.	DOCUMENT	Sociocultural dynamics that influence Chagas disease health care in Colombia	Cualitativo
	Principio	Continuidad	Dinamicas socioculturales17	Patients are well aware of the problems of the system. Miguel, a middle-age man who had already received the transplant said that “controls are a real problem. You have to start like a month and a half in advance to ask for the appointment. So much paperwork and so little money.” In his case, he was living in Medellín where he took heart medication for ?ve years until he was told he needed a tran…	Admin	2021-08-28	131	0.014	La continuidad se vulneró todavez que la cirugía y los medicamentos los logró pasado un tiempo prolongado y que solo adquirió mediante su empoderamiento y ejerciendo su derecho a través de tutela con la cual un Juez le garantizó suderecho a la salud.	DOCUMENT	Sociocultural dynamics that influence Chagas disease health care in Colombia	Cualitativo	Respuesta a las necesidades de salud	A pesar de que las demoras relacionadas con las autorizaciones, citas y cirugías cardiacas son un asunto constante, como consecuencia de las contrataciones entre aseguradores y prestadores, como por la deficiencia en la capacidad instalada de las instituciones a la cual se remiten a los pacientes, cuando el paciente aprende a demandar al sistema, puede recibir los tratamientos más rápido que quie…
	Principio	Equidad	Dinamicas socioculturales17	Several analyses sessions allowed us to postulate that the fragmentations of the health care system that a?ects CD care depend on: 1) Insurance Plans. The speci?cs of the individual health insurance plan whether subsidiary or contributory a?ect patients' level of di?culty in navigating the administrative complexities of the system, bureaucratic itineraries (Abadía-Barrero and Oviedo Manrique, 200…	Admin	2021-08-28	130	0.014	Diferencias en las posibilidades de atención y acceso a medicamentos y tratamientos si se pertenece al regimen contributivo o subsidiado.	DOCUMENT	Sociocultural dynamics that influence Chagas disease health care in Colombia	Cualitativo
	Elementos escenciales	Accesibilidad	Dinamicas socioculturales17	2) Insurance Contracts with Service-providing Institutions. Insurance companies contract services with di?erent health care institutions, and patients such as Patricia ?nd themselves in situations where di?erent institutions handle di?erent aspects of their care (certain appointments, laboratory tests, or medications). Social cartography and interviews demonstrated that this fragmentation is expe…	Admin	2021-08-28	86	0.009	La accesibilidad vulnerada por los tramites administrativos relacionados con las autorizaciones de las EPS y el traslado a diferentes instituciones de salud que prestan diferentes servicios que un mismo paciente requiere; evidencia de la fragmentación en salud.	DOCUMENT	Sociocultural dynamics that influence Chagas disease health care in Colombia	Cualitativo	Desventajas para acceder a los servicios de salud	Barreras económicas, geográficas, y administrativas emergen para poder acceder a los servicios de salud, promovido por el modelo de salud colombiano, el cual permite que las aseguradoras contraten diferentes servicios con diferentes instituciones prestadoras de servicios de salud, pero dando respuesta a eficiencia económica para la operación y sostenibilidad de las EPS, generando con esto fragmen…
	Principio	Continuidad	Dinamicas socioculturales17	In rural contexts, a handful of institutions manage all the contracts with insurance companies for both regimes and provide most services. As has been discussed in other studies (Molina Marín et al., 2010), however, we also identi?ed cases in which patient care was a?ected because insurance companies suspended contracts with health-providing institutions or contracted out services based on cost r…	Admin	2021-08-28	74	0.008	Se afecta la continuidad de los tratamientos y controles médicos, dado aspectos relacionados con la contratación de los mismos entre EPS-IPS-HOSPITALES	DOCUMENT	Sociocultural dynamics that influence Chagas disease health care in Colombia	Cualitativo
	Elementos escenciales	Accesibilidad	Dinamicas socioculturales17	In rural contexts, a handful of institutions manage all the contracts with insurance companies for both regimes and provide most services. As has been discussed in other studies (Molina Marín et al., 2010), however, we also identi?ed cases in which patient care was a?ected because insurance companies suspended contracts with health-providing institutions or contracted out services based on cost r…	Admin	2021-08-28	74	0.008	Se obstruye el acceso a las instituciones de salud por el servicio suspendido o no contratado, con graves consecuencias, dado el puñado de instituciones que se encuentran enlas zonas rurales.	DOCUMENT	Sociocultural dynamics that influence Chagas disease health care in Colombia	Cualitativo
	Principio	Universalidad	Dinamicas socioculturales17	In rural contexts, a handful of institutions manage all the contracts with insurance companies for both regimes and provide most services. As has been discussed in other studies (Molina Marín et al., 2010), however, we also identi?ed cases in which patient care was a?ected because insurance companies suspended contracts with health-providing institutions or contracted out services based on cost r…	Admin	2021-08-28	74	0.008	La universalidad afectada en la zonas rurales dado las pocas alternativas de la población que allí habita. Consecuencia de los problemas de contratación y otros aspectos administrativos y económicos entre EPS, IPS y Hospitales.	DOCUMENT	Sociocultural dynamics that influence Chagas disease health care in Colombia	Cualitativo
	Principio	Equidad	Dinamicas socioculturales17	In Colombia, in addition, private health care institutions took over the market of health care services in the ?ve most populated areas and o?er the great majority of higher level health care services. Most semi-urban and rural areas have predominantly public health care centers (many have only one) that provide a very reduced number of services of low and medium complexity that are insu?cient to…	Admin	2021-08-28	92	0.01	Justificación de algunos problemas de equidad entre zonas urbanas y rurales para la prestación de los servicios de salud, al igual que una de las justificaciones de la fragmentación del sistema, propiciado por una salud dirigida hacia el mercado y no hacia la garantía del derecho a la salud.	DOCUMENT	Sociocultural dynamics that influence Chagas disease health care in Colombia	Cualitativo	Oferta de Instituciones y profesionales de la Salud	Una de las razones de la inequidad en la atención de algunos pacientes con Chagas, quines terminan en enfermedad cardiaca, se debe a la distribución de las instituciones de salud de mayor nivel de atención o de mayor complejidad en las ciudades principales, lo que se relaciona con la disponibilidad de quipos y personal médico especializado.
	Elementos escenciales	Accesibilidad	Dinamicas socioculturales17	In Colombia, in addition, private health care institutions took over the market of health care services in the ?ve most populated areas and o?er the great majority of higher level health care services. Most semi-urban and rural areas have predominantly public health care centers (many have only one) that provide a very reduced number of services of low and medium complexity that are insu?cient to…	Admin	2021-08-28	92	0.01	ustificación de algunos problemas de equidad entre zonas urbanas y rurales para la prestación de los servicios de salud, al igual que una de las justificaciones de la fragmentación del sistema, propiciado por una salud dirigida hacia el mercado y no hacia la garantía del derecho a la salud.	DOCUMENT	Sociocultural dynamics that influence Chagas disease health care in Colombia	Cualitativo	Desventajas para acceder a los servicios de salud	Este estudio asevera que las instituciones privadas de salud abordaron el mercado de la salud de las áreas más pobladas de Colombia, prestando en éstas los más altos niveles de atención. En cambio en las zonas rurales o semiurbanas las intituciones en su mayoría son publicas y prestan servicios de baja o mediana complejidad, con bajo numero de servicios.
	Principio	Oportunidad	Dinamicas socioculturales17	In Colombia, in addition, private health care institutions took over the market of health care services in the ?ve most populated areas and o?er the great majority of higher level health care services. Most semi-urban and rural areas have predominantly public health care centers (many have only one) that provide a very reduced number of services of low and medium complexity that are insu?cient to…	Admin	2021-08-28	92	0.01	ustificación de algunos problemas de equidad entre zonas urbanas y rurales para la prestación de los servicios de salud, al igual que una de las justificaciones de la fragmentación del sistema, propiciado por una salud dirigida hacia el mercado y no hacia la garantía del derecho a la salud.	DOCUMENT	Sociocultural dynamics that influence Chagas disease health care in Colombia	Cualitativo	Oferta de Instituciones y profesionales de la Salud	La oportunidad de la atención en el caso del Chagas se ve afectada por la ubcación de las instituciones de salud de mayor nivel de complejidad en las ciudades principales y las demas localidades del país deben sortear su suerte con instituciones de 2º nivel, 1º nivel públicas en su mayoría enzonas rurales y dispersas.
	Principio	Continuidad	Dinamicas socioculturales17	In Colombia, in addition, private health care institutions took over the market of health care services in the ?ve most populated areas and o?er the great majority of higher level health care services. Most semi-urban and rural areas have predominantly public health care centers (many have only one) that provide a very reduced number of services of low and medium complexity that are insu?cient to…	Admin	2021-08-28	92	0.01	ustificación de algunos problemas de equidad entre zonas urbanas y rurales para la prestación de los servicios de salud, al igual que una de las justificaciones de la fragmentación del sistema, propiciado por una salud dirigida hacia el mercado y no hacia la garantía del derecho a la salud.	DOCUMENT	Sociocultural dynamics that influence Chagas disease health care in Colombia	Cualitativo
	Principio	Eficiencia	Dinamicas socioculturales17	In Colombia, in addition, private health care institutions took over the market of health care services in the ?ve most populated areas and o?er the great majority of higher level health care services. Most semi-urban and rural areas have predominantly public health care centers (many have only one) that provide a very reduced number of services of low and medium complexity that are insu?cient to…	Admin	2021-08-28	92	0.01	Estos esquemas promueven la eficiencia, como la corrupción, lo que a la postre va en detrimento de la salud y su prestación del servicio.	DOCUMENT	Sociocultural dynamics that influence Chagas disease health care in Colombia	Cualitativo	Oferta de Instituciones y profesionales de la Salud	La eficiencia en Colombia, se ve reflejada en el marco de las ganancias. Así las instituciones privadas de salud se apoderaron del mercado en salud en las 5 ciudades principales, prestando servicios en instituciones de mayor nivel de complejidad. Las zonas semiurbanas y rurales predominantemente tienen instituciones de salud publicas a lo mucho una por lugar, con la prestación de un número reduci…
	Principio	Progresividad del derecho	Dinamicas socioculturales17	In Colombia, in addition, private health care institutions took over the market of health care services in the ?ve most populated areas and o?er the great majority of higher level health care services. Most semi-urban and rural areas have predominantly public health care centers (many have only one) that provide a very reduced number of services of low and medium complexity that are insu?cient to…	Admin	2021-08-28	92	0.01	Estos esuqemas no promueven la progresividad delderecho a la salud, sino mercado en salud como factor de crecimiento económico.	DOCUMENT	Sociocultural dynamics that influence Chagas disease health care in Colombia	Cualitativo	Oferta de Instituciones y profesionales de la Salud	Las instituciones privadas de salud se han apoderado del mercado de la salud en las ciudades principales de Colombia. Ofertando además en estos sitios los niveles más altos de atención en salud. Diferente lo que sucede en zonas semiurbanas y rurales en donde las instituciones de salud son predominantemente públicas, con reducido numero de servicios, de baja y media complejidad, insuficiente para …
	Principio	Equidad	Dinamicas socioculturales17	In particular, our data suggest that people who have migrated to urban centers, develop cardiac complications, and have contributory regime policies have easier access to treatment and receive higher quality of care in comparison to those who have remained in rural areas who usually have subsidiary regime. In the Colombian case, our data indicate that the fragmentations introduced or augmented by…	Admin	2021-08-30	112	0.012	La inequidad social en salud esta dada por la ubicación geográfica de la población, es decir, si son rurales o urbanos, pero también influye si se pertenece al regimen contributivo o subsidiado y por la fragmentación del sistema de salud orientado al mercado.	DOCUMENT	Sociocultural dynamics that influence Chagas disease health care in Colombia	Cualitativo	Tipo aseguramiento al SGSSS	En terminos de equidad: En este estudio sobre el Chagas encontraron que los pacientes quienes tuvieron que migrar hacia las ciudades principales por complicaciones cardiacas, y que fueron atendidos a través del régimen contributivo, tuvieron mejor acceso, a cambio aquellos que permanecieron en zonas rurales y que pertenencían al regimen subsidiado no corrieron la misma suerte.
	Principio	Progresividad del derecho	Dinamicas socioculturales17	While our study did not take a historical approach and we cannot compare these results with the situation prior to the reform, historical studies do show that the 1993 market-based health care reform did away with previous e?orts to think about regional approaches to population health care needs, based on primary health care and integrated networks. The reform also defunded and destabilized speci…	Admin	2021-08-30	215	0.023	En este fragmento se puede dilucidar que el Estado no está promoviendo la correspondiente ampliación gradual y continua del acceso a los servicios y tecnologías de salud, la mejora en su prestación, la ampliación de capacidad instalada del sistema de salud y el mejoramiento del talento humano, así como la reducción gradual y continua de barreras culturales, económicas, geográficas, administrativa…	DOCUMENT	Sociocultural dynamics that influence Chagas disease health care in Colombia	Cualitativo	Desventajas para acceder a los servicios de salud	Este estudio en sus análisis establece como a ley 100 basado en el mardo acabo con enfoques regionales para las garantías de la atención primaria en salud, quitando fondos y estructuras a programas como la relacionada para abordar la enfermedad como el Chagas, propia de ciertas regiones en donde hay población rural, pobre y cubierta por el regimen subsidiado. Es decir, no ha aplicado la progresiv…
	Elementos escenciales	Accesibilidad	Dinamicas socioculturales17	This ethnographic study showed that the sociocultural dynamics that in?uence CD health care relate to people's mobility from rural to urban contexts. Failures in professional's knowledge and training mostly a?ect the primary level of care in rural areas. This study unveiled the importance of analyzing the structure of the health care system for timely access to high quality health care services. …	Admin	2021-08-30	195	0.021	Este estudio ilustra la continuidad de las barreras de acceso a la salud, dada la estructura administrativa, burocrática del sistema de salud.	DOCUMENT	Sociocultural dynamics that influence Chagas disease health care in Colombia	Cualitativo
	METODOLOGÍA	Cuantitativo	Inequidades en salud y sobrevivencia del cancer en Manizales18	Estudio de cohorte exploratorio de base poblacional.	Admin	2021-08-30	7	0.001	Este estudio es cuantitativo, exploratorio y que se basó en la revisión de registros como historias clinicas, certificados de defunsiones, entre otros.	DOCUMENT	Health inequities and cancer survival in Manizales, Colombia: a population-based study.	Cuantitativo
	Principio	Equidad	Inequidades en salud y sobrevivencia del cancer en Manizales18	Se observaron diferencias estadísticamente significativas in la sobrevida según RAS para los pacientes con cánceres de mama, pulmón, próstata y estómago, con sobrevida más pobre en los pacientes del régimen subsidiado y en los no asegurados. Con relación al estrato socioecocómico, se observaron diferencias significativas solamente para los pacientes con cáncer de pulmón y de próstata, con sobrevi…	Admin	2021-08-30	88	0.012	Resultados de moratlidad, con mayores tasas en población de estratos bajo y medio, con regimen subsidiado o si cobertura en salud.	DOCUMENT	Health inequities and cancer survival in Manizales, Colombia: a population-based study.	Cuantitativo	Tipo aseguramiento al SGSSS	El estudio sobre inequidades en salud y sobrevida al cáncer en Manizales, presentó diferencias estadísticamente significativas en la sobrevida para los pacientes con cánceres de mama, pulmón, próstata y estómago, con sobrevida más pobre en los pacientes del régimen subsidiado y en los no asegurados.
	Elementos escenciales	Accesibilidad	Inequidades en salud y sobrevivencia del cancer en Manizales18	Las proporciones de SO a uno y cinco años fueron significativamente menores en los grupos de pacientes no asegurados o del régimen subsidiado en comparación con los grupos de los regímenes contributivo y especial, con excepción de las pacientes con cáncer de cuello uterino. No obstante, las proporciones de supervivencia para las mujeres con cáncer de cuello uterino y para los pacientes con cáncer…	Admin	2021-08-30	88	0.012	Aunque no son claras las causas se ha afectado la accesibilidad, lo que a la postre ha influido en las poblaciones pertenencientes al regimen subsidiado y para los casos de cancer úterino y de pulmon, el regimen especial/excepcional, presentó peores indicadores de sobrevida, inclusive que la población no afiliada al SGSSS.	DOCUMENT	Health inequities and cancer survival in Manizales, Colombia: a population-based study.	Cuantitativo	Tipo aseguramiento al SGSSS	En este estudio la supervivencia observada en pacientes con cáncer, fue menor en no asegurados o en afiliados al regímen subsidiado, que en el grupo contributivo y especial. Este comportamiento no fue igual en el cáncer de cuello uterino y de pulmón, el cual no favoreció a los del régimen especial.
	Principio	Equidad	Inequidades en salud y sobrevivencia del cancer en Manizales18	Para cáncer de estómago, los pacientes en el régimen contributivo tuvieron mejor sobrevida tanto en el modelo nulo (univariado) como en los modelos A y B (multivariado), con alrededor de 30% menos riego de morir en comparación con pacientes en el régimen subsidiado. Con relación el estrato socioeconómico, los pacientes con cáncer de próstata de estrato medio mostraron cerca de 47% menos riesgo de…	Admin	2021-08-30	83	0.011	Aunque las causas no son claras, la tendencia demuestra inequidad en salud, dada la mayor mortalidad en pacientes del regimen subsidiado.	DOCUMENT	Health inequities and cancer survival in Manizales, Colombia: a population-based study.	Cuantitativo	Tipo aseguramiento al SGSSS	En Manizales, para cáncer de estómago, los pacientes en el régimen contributivo tuvieron mejor sobrevida tanto en el modelo nulo (univariado) como en los modelos A y B (multivariado), con alrededor de 30% menos riego de morir en comparación con pacientes en el régimen subsidiado.
	Elementos escenciales	Accesibilidad	Inequidades en salud y sobrevivencia del cancer en Manizales18	En Colombia, prácticamente todos los procedimientos médico requieren autorización del asegurador, lo que en muchos casos lleva a retrasos considerables en la confirmación diagnóstica y en el tratamiento y, consecuentemente, a estadios diagnósticos más avanzados y peores resultados finales 38,39. Por esta razón, muchas personas recurren al pago de bolsillo de algunos servicios para evitar retrasos…	Admin	2021-08-30	85	0.012	En este caso la accesibilidad entendida desde las diferencias de la población por la capacidad adquisitiva.	DOCUMENT	Health inequities and cancer survival in Manizales, Colombia: a population-based study.	Cuantitativo
	Principio	Oportunidad	Inequidades en salud y sobrevivencia del cancer en Manizales18	En Colombia, prácticamente todos los procedimientos médico requieren autorización del asegurador, lo que en muchos casos lleva a retrasos considerables en la confirmación diagnóstica y en el tratamiento y, consecuentemente, a estadios diagnósticos más avanzados y peores resultados finales 38,39. Por esta razón, muchas personas recurren al pago de bolsillo de algunos servicios para evitar retrasos…	Admin	2021-08-30	85	0.012	Se reciben los tratamientos y las atenciones con dilataciones lo que influye en la posibilidad de sobrevisa de quienes sufren enfermedades catastróficas.	DOCUMENT	Health inequities and cancer survival in Manizales, Colombia: a population-based study.	Cuantitativo
	Principio	Continuidad	Inequidades en salud y sobrevivencia del cancer en Manizales18	En Colombia, prácticamente todos los procedimientos médico requieren autorización del asegurador, lo que en muchos casos lleva a retrasos considerables en la confirmación diagnóstica y en el tratamiento y, consecuentemente, a estadios diagnósticos más avanzados y peores resultados finales 38,39. Por esta razón, muchas personas recurren al pago de bolsillo de algunos servicios para evitar retrasos…	Admin	2021-08-30	85	0.012	La continuidad de los tratameintos afectadas por los tramites administrativos articulados a las autorizxaciones para examenes y servicios.	DOCUMENT	Health inequities and cancer survival in Manizales, Colombia: a population-based study.	Cuantitativo
	METODOLOGÍA	Cualitativo	Determinación social acceso a salud de Población infantil discapacitada19	Se realizó un estudio de tipo cualitativ o , descriptiv o-interpretativ o , desarrollado en tres fases así: Fase 1. R evisión Documental, que tuv o como objetiv o sistematizar y analizar las determinaciones gener ales del niv el de políticas y reglamentación que ampar a a la población en situación de discapacidad física, tanto a niv el internacional como nacional. Se revisaron fuentes de informac…	Admin	2021-08-30	329	0.068		DOCUMENT	Determinación social del acceso a servicios de salud de población infantil en situación de discapacidad	Cualitativo
	Elementos escenciales	Accesibilidad	Determinación social acceso a salud de Población infantil discapacitada19	A su v ez, las cuidador as manifestaron incumplimiento de los deberes regulados por ley por parte de las entidades de salud responsables de la atención, descontento gener alizado con el sistema de salud, y ex cesiv as tr abas burocráticas par a obtener los servicios, que conllev a a acciones legales que obligan su pro visión (acciones de tutela). Se encontró negación de la atención médica especia…	Admin	2021-08-31	83	0.017	Se presentan barreras administrativas para acceder a los servicios y tecnologías para los niños y niñas con discapacidad, dado los tramites administrativos para las autorizaciones y los tiempos de demora. Teniendo que accede a ellos a través de tutelas.	DOCUMENT	Determinación social del acceso a servicios de salud de población infantil en situación de discapacidad	Cualitativo	Desventajas para acceder a los servicios de salud	Las cuidadoras de niños con discapacidad mostraron su descontecto con las trabas burocráticas del sistema de salud para obtener servicios de salud.
	Principio	Progresividad del derecho	Determinación social acceso a salud de Población infantil discapacitada19	A su v ez, las cuidador as manifestaron incumplimiento de los deberes regulados por ley por parte de las entidades de salud responsables de la atención, descontento gener alizado con el sistema de salud, y ex cesiv as tr abas burocráticas par a obtener los servicios, que conllev a a acciones legales que obligan su pro visión (acciones de tutela). Se encontró negación de la atención médica especia…	Admin	2021-08-31	83	0.017	Se observa que la prestación del servicio para la población discapacitada continúa presentando barreras y no se evidencia un mejoramiento a pesar de la normatividad existente.	DOCUMENT	Determinación social del acceso a servicios de salud de población infantil en situación de discapacidad	Cualitativo	Desventajas para acceder a los servicios de salud	Persisten las dificultades para el acceso de población con discapacidad, como consecuencia de asuntos administrativos del sistema de salud
	Principio	Prevalencia de derechos	Determinación social acceso a salud de Población infantil discapacitada19	A su v ez, las cuidador as manifestaron incumplimiento de los deberes regulados por ley por parte de las entidades de salud responsables de la atención, descontento gener alizado con el sistema de salud, y ex cesiv as tr abas burocráticas par a obtener los servicios, que conllev a a acciones legales que obligan su pro visión (acciones de tutela). Se encontró negación de la atención médica especia…	Admin	2021-08-31	83	0.017	El grupo poblacional afectado, además de ser discapacitados, son niños, quienes sufren la fragmentación del sistema de salud, como la falta de integración entre instituciones gubernamentales y la salud, lo que va en detrimento de la salud de los niños.	DOCUMENT	Determinación social del acceso a servicios de salud de población infantil en situación de discapacidad	Cualitativo	Respuesta a las necesidades de salud	En este otro estudio las cuidadoras manifestaron incumplimiento de los deberes regulados por ley por parte de las entidades de salud responsables de la atención, dado por; las excesivas trabas burocráticas para obtener los servicios, la negación de la atención médica especializada y de terapias de rehabilitación, lo que retrasa el desarrollo psicomotor del menor. Otro caso de prevalencia de derec…
	Principio	Continuidad	Determinación social acceso a salud de Población infantil discapacitada19	A su v ez, las cuidador as manifestaron incumplimiento de los deberes regulados por ley por parte de las entidades de salud responsables de la atención, descontento gener alizado con el sistema de salud, y ex cesiv as tr abas burocráticas par a obtener los servicios, que conllev a a acciones legales que obligan su pro visión (acciones de tutela). Se encontró negación de la atención médica especia…	Admin	2021-08-31	83	0.017	También hay una violación al derecho de continuidad, porque las trabas burocráticas para la obtención de los servicios conllevan a retrasar el desarrollo psicomotor.	DOCUMENT	Determinación social del acceso a servicios de salud de población infantil en situación de discapacidad	Cualitativo	Desventajas para acceder a los servicios de salud	Respecto al acceso a la atención de salud de niños con discapacidad, las cuidadoras se manifestaron sobre las excesivas trabas burocráticas para obtener los servicios, conllevando a interponer acciones de tutela. Se negó la atención médica especializada y de terapias de rehabilitación, retrasando el desarrollo psicomotor del menor.
	Principio	Prevalencia de derechos	Determinación social acceso a salud de Población infantil discapacitada19	De una parte, las cuidador as manifestaron las dificultades par a acceder a progr amas de atención prenatal que efectiv amente puedan prev enir enfermedades que conduz can a este tipo de discapacidad	Admin	2021-08-31	33	0.007	Se evidencia barreras para acceder a programas para prevenir enfermedades desde la etapa prenatal. Lo que no garantiza la atención integral de niños y niñas.	DOCUMENT	Determinación social del acceso a servicios de salud de población infantil en situación de discapacidad	Cualitativo
	Elementos escenciales	Disponibilidad	Determinación social acceso a salud de Población infantil discapacitada19	De otr a, fue innegable dur ante las entrevistas el sentimiento de impotencia y desilusión al recibir información equív oca por parte de profesionales en salud con poco o nulo entrenamiento en la atención de la discapacidad física. Se hallaron diagnósticos err ados y desconocimiento de opciones futur as de rehabilitación por parte del personal de salud.	Admin	2021-08-31	57	0.012	Deficiencia de profesionales competentes para elmanejo de niños y niñas con discapacidad. Demostrado con los errores diagnósticos.	DOCUMENT	Determinación social del acceso a servicios de salud de población infantil en situación de discapacidad	Cualitativo	Respuesta a las necesidades de salud	La disponibilidad de personal en salud competente se hizo evidente en la medida en que los niños con discapacidad fueron notificados con información equívoca por parte de profesionales en salud con poco o nulo entrenamiento en la atención de la discapacidad física. Se hallaron diagnósticos errados y desconocimiento de opciones futuras de rehabilitación por parte del personal de salud.
	Elementos escenciales	Calidad e idoneidad profesional	Determinación social acceso a salud de Población infantil discapacitada19	De otr a, fue innegable dur ante las entrevistas el sentimiento de impotencia y desilusión al recibir información equív oca por parte de profesionales en salud con poco o nulo entrenamiento en la atención de la discapacidad física. Se hallaron diagnósticos err ados y desconocimiento de opciones futur as de rehabilitación por parte del personal de salud.	Admin	2021-08-31	57	0.012	Se evidencia falta de seguimiento a estándares por parte del grupo asistencial, en el manejo de niños con discapacidad.	DOCUMENT	Determinación social del acceso a servicios de salud de población infantil en situación de discapacidad	Cualitativo	Respuesta a las necesidades de salud	Problema en el conocimiento del personal de salud sobre el manejo de la discapacidad física infantil, así como la falta de medicamentos necesarios para esta población
	Elementos escenciales	Accesibilidad	Determinación social acceso a salud de Población infantil discapacitada19	Desde el 2015 Buena v entur a carece de hospitales de mediana complejidad debido a problemas administr ativ os que llev aron al cierre del hospital. Al momento del estudio solo contaba con centros de atención de primer niv el localizados en el área urbana; las personas que requieren servicios de ma y or complejidad tienen www .revsaludpublica.sld.cu/index.php/spu/rt/printerFriendly/839/995 7 / 12…	Admin	2021-08-31	104	0.022	La no existencia de un hospital de cuidados intermedios y el cierre del que había demuestra la barrera creada para el acceso a la atención de población vulnerable, con personal especializado y formado en este campo para brindar atención de calidad.	DOCUMENT	Determinación social del acceso a servicios de salud de población infantil en situación de discapacidad	Cualitativo	Desventajas para acceder a los servicios de salud	Los niños discapacitados en Buenaventura sufren el cierre del único hospital de mediana complejidad en el 2015, quedando solo instituciones de primer nivel. Situación que obliga a desplazarse a Cali para obtener atención especializada.
	Elementos escenciales	Disponibilidad	Determinación social acceso a salud de Población infantil discapacitada19	Desde el 2015 Buena v entur a carece de hospitales de mediana complejidad debido a problemas administr ativ os que llev aron al cierre del hospital. Al momento del estudio solo contaba con centros de atención de primer niv el localizados en el área urbana; las personas que requieren servicios de ma y or complejidad tienen www .revsaludpublica.sld.cu/index.php/spu/rt/printerFriendly/839/995 7 / 12…	Admin	2021-08-31	104	0.022	Falta la garantía del Estado por velar por la existencia de servicios, tecnologías e instituciones de salud, así como programas y personal competente para hacer frente a la población con discapacidad, en especial a los niños y niñas de Buenaventura.	DOCUMENT	Determinación social del acceso a servicios de salud de población infantil en situación de discapacidad	Cualitativo	Desventajas para acceder a los servicios de salud	En el municipio de Buenaventura, no se tiene disponibilidad de instituciones de salud, según el estudio en el 2015, de mediana complejidad collevando a desplazarse a ciudades vecinas par a recibir la atención especializada requerida para la atención de la población en condición de discapacidad física.
	Principio	Prohomine	Determinación social acceso a salud de Población infantil discapacitada19	Desde el 2015 Buena v entur a carece de hospitales de mediana complejidad debido a problemas administr ativ os que llev aron al cierre del hospital. Al momento del estudio solo contaba con centros de atención de primer niv el localizados en el área urbana; las personas que requieren servicios de ma y or complejidad tienen www .revsaludpublica.sld.cu/index.php/spu/rt/printerFriendly/839/995 7 / 12…	Admin	2021-08-31	104	0.022	La decisión de cerrar una institución de salud de nivel intermedio en una ciudad que lo requiere por distancias y por cantidad de población demuestra que los requisitos evaluados pesaron más aspectos administrativos, políticos y de mercado que la protección del derecho fundamental a la salud.	DOCUMENT	Determinación social del acceso a servicios de salud de población infantil en situación de discapacidad	Cualitativo	Desventajas para acceder a los servicios de salud	Un cierre de un hospitalen el 2015 dado por asuntos administrativos sin contemplar el principio prohomine que garantice disponibilidad del servicio y una atención oportuna para población con discapacidad
	Elementos escenciales	Accesibilidad	Determinación social acceso a salud de Población infantil discapacitada19	Si bien, el marco político/normativ o descrito arriba, presenta un discurso de inclusión social según necesidades específicas, en Buena v entur a los hallaz gos muestr an que la condición de discapacidad no representa par a los entes gubernamentales un fenómeno de div ersidades al interior . P or el contr ario , se tr ata la discapacidad en términos gener ales y no se atiende o dejan ocultas las …	Admin	2021-08-31	98	0.02	La accesibilidad vulnerada por el no reconocimiento de las especidades de las necesidades de la población de niuños y niñas con discapacidad (povblación vulnerable), promoviendo la discriminación y sin control de las entidades prestadoras que un solo plan obligatorio de salud da respuesta a esta población con necesidades específicas que requieren ser evaluadas y monitoreadas con el objeto de logr…	DOCUMENT	Determinación social del acceso a servicios de salud de población infantil en situación de discapacidad	Cualitativo
	Principio	Universalidad	Determinación social acceso a salud de Población infantil discapacitada19	Si bien, el marco político/normativ o descrito arriba, presenta un discurso de inclusión social según necesidades específicas, en Buena v entur a los hallaz gos muestr an que la condición de discapacidad no representa par a los entes gubernamentales un fenómeno de div ersidades al interior . P or el contr ario , se tr ata la discapacidad en términos gener ales y no se atiende o dejan ocultas las …	Admin	2021-08-31	98	0.02	La accesibilidad vulnerada por el no reconocimiento de las especidades de las necesidades de la población de niuños y niñas con discapacidad (povblación vulnerable), promoviendo la discriminación y sin control de las entidades prestadoras que un solo plan obligatorio de salud da respuesta a esta población con necesidades específicas que requieren ser evaluadas y monitoreadas con el objeto de logr…	DOCUMENT	Determinación social del acceso a servicios de salud de población infantil en situación de discapacidad	Cualitativo
	Principio	Continuidad	Determinación social acceso a salud de Población infantil discapacitada19	En cuanto a las dinámicas con los servicios de salud, las personas entrevistadas mencionaron las dificultades que han tenido desde su condición de clase social. La principal dificultad es la falta de dinero par a acceder a servicios especializados de rehabilitación física y exámenes diagnósticos, situación que ha llev ado a que muchos de los tr atamientos en salud se inicien, pero no se les dé co…	Admin	2021-08-31	120	0.025	Le continuidad de los tratamientos y rehabilitaciones vulneradas por el mercado de la salud. La falta de dinero de las familias para acceder a servicios especializados de rehabilitación física y exámenes diagnósticos, son factores que influyen en la continuidad de los tratamientos.	DOCUMENT	Determinación social del acceso a servicios de salud de población infantil en situación de discapacidad	Cualitativo	Respuesta a las necesidades de salud	La clase social fue un factor de dificultad por la falta de dinero al acceder a servicios especializados de rehabilitación física y exámenes diagnósticos, retrasando los tratamientos y su continuidad. Ocasionando no solo consecuencias negativas en la salud de los niños y niñas, sino también problemas en la salud mental de las cuidadoras, que tampoco han sido atendidas.
	Elementos escenciales	Accesibilidad	Determinación social acceso a salud de Población infantil discapacitada19	En cuanto a las dinámicas con los servicios de salud, las personas entrevistadas mencionaron las dificultades que han tenido desde su condición de clase social. La principal dificultad es la falta de dinero par a acceder a servicios especializados de rehabilitación física y exámenes diagnósticos, situación que ha llev ado a que muchos de los tr atamientos en salud se inicien, pero no se les dé co…	Admin	2021-08-31	120	0.025	Esta situación de la falta de dinero de la población vulnerable no solo por su condición física de discapacidad, sino por las condiciones socioeconómicas y de raza, complica el acceso para recibir el tratamiento adecuada del paciente, pero adicional generando efectos secundarios de afectación mental para las cuidadoras (madres cabeza de hogar, de raza negra y en condición de pobreza), lo que comp…	DOCUMENT	Determinación social del acceso a servicios de salud de población infantil en situación de discapacidad	Cualitativo	Desventajas para acceder a los servicios de salud	Estos niños discapacitados y su familia pertenecen a grupos sociales desfavorecidos, quienes encuentran obstáculos para continuar con los tratamientos o la rehabilitación, por las barreras administrativas del sistema, generando consecuencias para la salud tanto de los niños como de los cuidadores por la impotencia de resolver la situación.
	Elementos escenciales	Accesibilidad	Determinación social acceso a salud de Población infantil discapacitada19	En cuanto a barrer as administr ativ as y de acceso a recursos par a la independencia funcional del menor , las cuidador as manifestaron no recibir apo y o por parte del personal administr ativ o par a la atención oportuna en los servicios de urgencias; se encontr aron reportes de prolongados tiempos de esper a y negación de servicios. A su v ez, dificultades en el acceso a medicamentos ex clusiv…	Admin	2021-08-31	100	0.021	Se evidencia barraras de acceso a la atención en salud, a los medicamentos y equipos (tecnologías en salud), sin respetar la especidad de su condición de vulnerabilidad económica y física.	DOCUMENT	Determinación social del acceso a servicios de salud de población infantil en situación de discapacidad	Cualitativo
	Principio	Continuidad	Determinación social acceso a salud de Población infantil discapacitada19	En cuanto a barrer as administr ativ as y de acceso a recursos par a la independencia funcional del menor , las cuidador as manifestaron no recibir apo y o por parte del personal administr ativ o par a la atención oportuna en los servicios de urgencias; se encontr aron reportes de prolongados tiempos de esper a y negación de servicios. A su v ez, dificultades en el acceso a medicamentos ex clusiv…	Admin	2021-08-31	100	0.021	No se ofrece atención oportuna a los pacientes con discapacidad, además de ser niños y niñas. Se dilatan o niegan las autorizaciones para los servicios, medicamentos y/o tecnologías mecesarias para su movilidad como sillas de ruedas, entre otros.	DOCUMENT	Determinación social del acceso a servicios de salud de población infantil en situación de discapacidad	Cualitativo
	Principio	Equidad	Determinación social acceso a salud de Población infantil discapacitada19	En cuanto a barrer as administr ativ as y de acceso a recursos par a la independencia funcional del menor , las cuidador as manifestaron no recibir apo y o por parte del personal administr ativ o par a la atención oportuna en los servicios de urgencias; se encontr aron reportes de prolongados tiempos de esper a y negación de servicios. A su v ez, dificultades en el acceso a medicamentos ex clusiv…	Admin	2021-08-31	100	0.021	Existe una relación muy importante entre su condición de vulnerabilidad socioeconómica, raza y condición de salud con la equidad de la atención que deberían recibir.	DOCUMENT	Determinación social del acceso a servicios de salud de población infantil en situación de discapacidad	Cualitativo	Respuesta a las necesidades de salud	Partiendo del hecho que la equidad tiene que ver con el mejoramiento de la salud de grupos vulnerables y de sujetos de especial atención, entre otros, el estudio expresa problemas con la atención oportuna en los servicios de urgencias, en los que se encontraron reportes de prolongados tiempos de espera y negación de servicios. A su vez, dificultades en el acceso a medicamentos exclusivos para el …
	Principio	Oportunidad	Determinación social acceso a salud de Población infantil discapacitada19	En cuanto a barrer as administr ativ as y de acceso a recursos par a la independencia funcional del menor , las cuidador as manifestaron no recibir apo y o por parte del personal administr ativ o par a la atención oportuna en los servicios de urgencias; se encontr aron reportes de prolongados tiempos de esper a y negación de servicios. A su v ez, dificultades en el acceso a medicamentos ex clusiv…	Admin	2021-08-31	100	0.021	Se afecta la oportunidad con las dilataciones y negaciones de los tratamientos, terapias y otras tecnologías en salud, en detrimento de la evolución del niño discapacitado.	DOCUMENT	Determinación social del acceso a servicios de salud de población infantil en situación de discapacidad	Cualitativo	Desventajas para acceder a los servicios de salud	El acceso a salud de la población infantil discapacitada no es oportuna, como consecuencia de las barreras administrativas, de acuerdo con lo manifestado por cuidadores para recibir atención de urgencias; hay reportes de prolongados tiempos de espera y negación de servicios.
	Elementos escenciales	Disponibilidad	Determinación social acceso a salud de Población infantil discapacitada19	De la misma maner a, se expresó la falta de tr ansporte adecuado y adaptado , lo cual gener a riesgo par a la integridad física y mental del menor . Sobre las barreras geográficas , las cuidador as manifestaron sensación de peligro cada v ez que tienen que viajar largas distancias, la que puede atentar contr a la salud de los menores. V arios testimonios gir aron en torno a las dificultades con e…	Admin	2021-08-31	110	0.023	La falta de disponibilidad de instituciones, equipos y personal competente, hace que los niños y niñas en condición de discapacidad y sus cuidadoras, empobrecidas además, deban viajar a la ciudad capital, a dos horas aproximadamente de Buenaventura. Lo que influye en las llegadas tarde a las citas, con el riesgo de perderlas.	DOCUMENT	Determinación social del acceso a servicios de salud de población infantil en situación de discapacidad	Cualitativo
	Elementos escenciales	Accesibilidad	Determinación social acceso a salud de Población infantil discapacitada19	De la misma maner a, se expresó la falta de tr ansporte adecuado y adaptado , lo cual gener a riesgo par a la integridad física y mental del menor . Sobre las barreras geográficas , las cuidador as manifestaron sensación de peligro cada v ez que tienen que viajar largas distancias, la que puede atentar contr a la salud de los menores. V arios testimonios gir aron en torno a las dificultades con e…	Admin	2021-08-31	110	0.023	Porblemas de accesibilidad a los servicios por las distancias a recorrer, sumando la dificultad que representa la movilidad de los pacientes con discapacidad.	DOCUMENT	Determinación social del acceso a servicios de salud de población infantil en situación de discapacidad	Cualitativo
	Principio	Equidad	Determinación social acceso a salud de Población infantil discapacitada19	De la misma maner a, se expresó la falta de tr ansporte adecuado y adaptado , lo cual gener a riesgo par a la integridad física y mental del menor . Sobre las barreras geográficas , las cuidador as manifestaron sensación de peligro cada v ez que tienen que viajar largas distancias, la que puede atentar contr a la salud de los menores. V arios testimonios gir aron en torno a las dificultades con e…	Admin	2021-08-31	110	0.023	Existe vulneración a la equidad, dado los tramites, movilidad que debe hacerse para lograr atención especializada, lo que representa gastos, mayor tiempo de inversión por transporte, de población vulnerable.	DOCUMENT	Determinación social del acceso a servicios de salud de población infantil en situación de discapacidad	Cualitativo
	Elementos escenciales	Disponibilidad	Determinación social acceso a salud de Población infantil discapacitada19	R especto a las barreras relacionadas con la calidad de la atención , sobresale la percepción de falta de conocimiento y de experiencia de los médicos en la atención de la discapacidad física. Esto gener a desconfianza en el servicio y percepción de mala calidad. Asimismo , se encontr aron barreras de acceso de medicamentos , donde su disponibilidad se encuentr a disminuida en la población con di…	Admin	2021-08-31	75	0.016	Hay incovenientes para acceder a los medicamentos por la disponibilidad de ellos en Buenaventura.	DOCUMENT	Determinación social del acceso a servicios de salud de población infantil en situación de discapacidad	Cualitativo	Respuesta a las necesidades de salud	Se presento disminución en la capacidad de los medicamentos de uso para iños con discapacidad en Buenaventura, dificultando los tratamientos
	Elementos escenciales	Calidad e idoneidad profesional	Determinación social acceso a salud de Población infantil discapacitada19	R especto a las barreras relacionadas con la calidad de la atención , sobresale la percepción de falta de conocimiento y de experiencia de los médicos en la atención de la discapacidad física. Esto gener a desconfianza en el servicio y percepción de mala calidad. Asimismo , se encontr aron barreras de acceso de medicamentos , donde su disponibilidad se encuentr a disminuida en la población con di…	Admin	2021-08-31	75	0.016	Aunque es un asunto de validación, dado que también puede ser un caso de etica médica, en este caso las cuiidadoras expresan desconocimiento del médico tratante, lo que genera desconfianza. Conllevando a la mala percepción de la calidad de atención.	DOCUMENT	Determinación social del acceso a servicios de salud de población infantil en situación de discapacidad	Cualitativo
	Elementos escenciales	Aceptabilidad	Determinación social acceso a salud de Población infantil discapacitada19	R especto a las barreras relacionadas con la calidad de la atención , sobresale la percepción de falta de conocimiento y de experiencia de los médicos en la atención de la discapacidad física. Esto gener a desconfianza en el servicio y percepción de mala calidad. Asimismo , se encontr aron barreras de acceso de medicamentos , donde su disponibilidad se encuentr a disminuida en la población con di…	Admin	2021-08-31	75	0.016	La aceptabilidad comprendida desde una falta a la ética médica. situación que debería corrobarse en los estudios.	DOCUMENT	Determinación social del acceso a servicios de salud de población infantil en situación de discapacidad	Cualitativo
	METODOLOGÍA	Cualitativo	Introducción pruebas rápidas sifilis y HIV control prenatal20	y el tercer componente, cualitativo, es el objeto de este artículo.	Admin	2021-08-31	11	0.002	Este articulo es producto del componente cualitativo del estudio. sin embargo el estudio comprensió dos componentes más, uno de ellos cuantitativo.	DOCUMENT	Introducción de pruebas rápidas para sífilis y VIH en el control prenatal en Colombia: análisis cualitativo	Cualitativo
	Elementos escenciales	Calidad e idoneidad profesional	Introducción pruebas rápidas sifilis y HIV control prenatal20	Los profesionales de las secretarías de salud expusieron que el uso de las PR en el CPN es un mecanismo de re -ducción de barreras para las gestantes por los trámites que deben realizar ante el sistema de aseguramiento de salud, e identificaron como un reto la falta de capacitación de los recursos humanos. “Nuestro sistema, lamentablemente, lo que trata de hacer es gastar menos y estas cosas cues…	Admin	2021-08-31	139	0.025	La mejora en la capacitación del personal asistencial, sigue siendo un factor común en varios casos de vulneración de los derechos relacionados con la salud.	DOCUMENT	Introducción de pruebas rápidas para sífilis y VIH en el control prenatal en Colombia: análisis cualitativo	Cualitativo	Respuesta a las necesidades de salud	Falta capacitación de los profesionales para identificar la necesidad de aplicar la prueba rápida de la sífilis y el HIV en gestantes dentro del control prenatal. Estos procesos, tanto la capacitación como la aplicación de la prueba rápida, son costosos, razón por la cual el sistema de salud no lo lleva a cabo, lo que demuestra de nuevo que no hay un enfoque centrado en el usuario.
	Principio	Eficiencia	Introducción pruebas rápidas sifilis y HIV control prenatal20	Los profesionales de las secretarías de salud expusieron que el uso de las PR en el CPN es un mecanismo de re -ducción de barreras para las gestantes por los trámites que deben realizar ante el sistema de aseguramiento de salud, e identificaron como un reto la falta de capacitación de los recursos humanos. “Nuestro sistema, lamentablemente, lo que trata de hacer es gastar menos y estas cosas cues…	Admin	2021-08-31	139	0.025	Evidencia de que la eficiencia, se piensa más en el mercado que en la garantía del derecho fundamental de salud. Que para este caso afecta la aplicación de la prueba rápida para la sífilis y el HIV.	DOCUMENT	Introducción de pruebas rápidas para sífilis y VIH en el control prenatal en Colombia: análisis cualitativo	Cualitativo	Respuesta a las necesidades de salud	Los profesionales de las secretarías de salud expusieron que el uso de las Pruebas Rápidas en el Control prenatal es un mecanismo de reducción de barreras para las gestantes por los trámites que deben realizar ante el sistema de aseguramiento de salud. Nuestro sistema, lamentablemente, lo que trata de hacer es gastar menos y estas cosas cuestan más”.
	Principio	Oportunidad	Introducción pruebas rápidas sifilis y HIV control prenatal20	Los profesionales de las secretarías de salud expusieron que el uso de las PR en el CPN es un mecanismo de re -ducción de barreras para las gestantes por los trámites que deben realizar ante el sistema de aseguramiento de salud, e identificaron como un reto la falta de capacitación de los recursos humanos. “Nuestro sistema, lamentablemente, lo que trata de hacer es gastar menos y estas cosas cues…	Admin	2021-08-31	139	0.025	La filosofía del mercado de salud conlleva a dilatar innesariamente procedimientos de tamizaje que pueden salvar la vida de un neonato o mejorar su calidad de vida.	DOCUMENT	Introducción de pruebas rápidas para sífilis y VIH en el control prenatal en Colombia: análisis cualitativo	Cualitativo
	Principio	Eficiencia	Introducción pruebas rápidas sifilis y HIV control prenatal20	En general, las preocupaciones ini -ciales compartidas por los entrevistados fueron: la necesidad de capacitación del personal, la ampliación del tiempo de las consultas, la congestión en el servicio ante un resultado positivo, la gestión del tratamiento —que está frac -cionado en dependencia del tipo de aseguramiento de la gestante— y el pago de las PR por las EPS. Sin embargo, una vez vistos lo…	Admin	2021-08-31	232	0.041	La oportunidad de obtener el resultado de la prueba se ve truncada por aspectos administrativos y de productividad, dado que todo el proceso tomaría más tiempo del estandarizado para atender un paciente de forma integral. La eficiencia en terminos económicos prima sobre el derecho a la salud.	DOCUMENT	Introducción de pruebas rápidas para sífilis y VIH en el control prenatal en Colombia: análisis cualitativo	Cualitativo
	Principio	Oportunidad	Introducción pruebas rápidas sifilis y HIV control prenatal20	En general, las preocupaciones ini -ciales compartidas por los entrevistados fueron: la necesidad de capacitación del personal, la ampliación del tiempo de las consultas, la congestión en el servicio ante un resultado positivo, la gestión del tratamiento —que está frac -cionado en dependencia del tipo de aseguramiento de la gestante— y el pago de las PR por las EPS. Sin embargo, una vez vistos lo…	Admin	2021-08-31	232	0.041	La oportunidad de obtener el resultado de la prueba se ve truncada por aspectos administrativos y de productividad, dado que todo el proceso tomaría más tiempo del estandarizado para atender un paciente de forma integral.	DOCUMENT	Introducción de pruebas rápidas para sífilis y VIH en el control prenatal en Colombia: análisis cualitativo	Cualitativo
	Elementos escenciales	Aceptabilidad	Introducción pruebas rápidas sifilis y HIV control prenatal20	También manifestaron su preocupa -ción por los espacios físicos y la priva -cidad requerida para realizar las PR e informar los resultados. Aunque en al -gunas instituciones los consultorios tienen espacios amplios, iluminados, aireados e independientes, también hay instituciones con espacios físicos compartidos y áreas reducidas. Expre -saron también su preocupación por la presión emocional, pue…	Admin	2021-08-31	159	0.028	REspuesta de un asistencial que puede rayar con la ética médica. Dado que se pierde en algunos casos la confidencialidad, dado el diseño de la infraestructura en donde la atención puede ser compartida.	DOCUMENT	Introducción de pruebas rápidas para sífilis y VIH en el control prenatal en Colombia: análisis cualitativo	Cualitativo
	Principio	Eficiencia	Introducción pruebas rápidas sifilis y HIV control prenatal20	Los profesionales de programas mostraron preocupación sobre el tiempo de consulta y la necesidad de realizar ajustes en la organización de agendas para que el CPN pueda fluir entre el personal de enfermería y el de medicina. La ten -sión entre las agendas —creadas con cri -terios de productividad— y la necesidad de garantizar la medicación de la gestante en la misma consulta se reflejaron en “inc…	Admin	2021-08-31	70	0.012	De nuevo loa asuntos de eficienicia chocando con el derecho a la salud. Aspecto importante de revisar en otros estudios. Dado que la prioridad se brinda a los criterios económicos, por encima que la salud de las personas, en contra del derecho fundamental de salud.	DOCUMENT	Introducción de pruebas rápidas para sífilis y VIH en el control prenatal en Colombia: análisis cualitativo	Cualitativo	Respuesta a las necesidades de salud	Los criterios de productividad en el sector salud, llevados a la atención por agenda en un tiempo definido y en una cantidad de pacientes por unidad de tiempo hace que la eficiencia en terminos sociales no sea posible cumplirla. Afectando todo lo relacionado con las pruebas rápidas, el tratamiento de las gestantes y tensiones entre profesionales por la agendas a cumplir.
	Principio	Prohomine	Introducción pruebas rápidas sifilis y HIV control prenatal20	Los profesionales de programas mostraron preocupación sobre el tiempo de consulta y la necesidad de realizar ajustes en la organización de agendas para que el CPN pueda fluir entre el personal de enfermería y el de medicina. La ten -sión entre las agendas —creadas con cri -terios de productividad— y la necesidad de garantizar la medicación de la gestante en la misma consulta se reflejaron en “inc…	Admin	2021-08-31	70	0.012	Se vulnera el principio prohomine, porque no se está brindado la prioridad a la interpretación más favorable para la protección al derecho a la salud.	DOCUMENT	Introducción de pruebas rápidas para sífilis y VIH en el control prenatal en Colombia: análisis cualitativo	Cualitativo	Respuesta a las necesidades de salud	De nuevo asuntos administrativos, financieros y de productividad entre aseguradores y prestadores por encima de la favorabilidad del derecho a la salud, afectando el tiempo de consulta y el uso de medicamentos, así como actividades de promoción y prevención, relacionadas con las pruebas rápidas de HIV y sífilis para mujeres embarazadas.
	Elementos escenciales	Calidad e idoneidad profesional	Introducción pruebas rápidas sifilis y HIV control prenatal20	“La interdisciplinariedad que se debe mane -jar ahí... el diagnóstico lo da el médico y el control prenatal está liderado por enfermería, y el tratamiento por medicina, entonces debería haber una ruta que dé cuenta de eso”.	Admin	2021-08-31	37	0.007	La calidad vista desde la falencia en los estándares que se centren en los usuarios y que estos fluyan con plena tranquilidad, seguridad y oportunamente entre las áreas y profesionales encargados de dirimir la atención, toma de pruebas, información oportuna de resultados y el tratamiento de que de lugar acorde con el diagnóstico y los criterios científicos médicos mas favorables para la paciente …	DOCUMENT	Introducción de pruebas rápidas para sífilis y VIH en el control prenatal en Colombia: análisis cualitativo	Cualitativo
	Elementos escenciales	Accesibilidad	Introducción pruebas rápidas sifilis y HIV control prenatal20	“La interdisciplinariedad que se debe mane -jar ahí... el diagnóstico lo da el médico y el control prenatal está liderado por enfermería, y el tratamiento por medicina, entonces debería haber una ruta que dé cuenta de eso”.	Admin	2021-08-31	37	0.007	La calidad vista desde la falencia en los estándares que se centren en los usuarios y que estos fluyan con plena tranquilidad, seguridad y oportunamente entre las áreas y profesionales encargados de dirimir la atención, toma de pruebas, información oportuna de resultados y el tratamiento de que de lugar acorde con el diagnóstico y los criterios científicos médicos mas favorables para la paciente …	DOCUMENT	Introducción de pruebas rápidas para sífilis y VIH en el control prenatal en Colombia: análisis cualitativo	Cualitativo
	Elementos escenciales	Accesibilidad	Introducción pruebas rápidas sifilis y HIV control prenatal20	Estos profesionales mostraron, además, preocupación por las barreras derivadas del tipo de aseguramiento al sistema de salud, ya que consideraban que la relación contractual entre las EPS y las IPS define las actividades que el profesional puede realizar con la gestante: una gestante no accede a los servicios que la IPS le oferta como grupo poblacional, solo tiene acceso a las actividades que su …	Admin	2021-08-31	117	0.021	Problemas para cceder a servicios y tecnologías en salud por asuntos administrativos relacionados con la contratación entre prestadores y aseguradores. La fragmentación que promueve el sistema también es un factor que afecta la accesibilidad.	DOCUMENT	Introducción de pruebas rápidas para sífilis y VIH en el control prenatal en Colombia: análisis cualitativo	Cualitativo	Tipo aseguramiento al SGSSS	Tanto el tipo de aseguramiento y la contratación entre aseguradors y prestadores, dicen los profesionales entrevistados, es lo que define las actividades que se pueden hacer con la gestante. Más la fragmentación de los paquetes de atención se convierten en una barrera para la atención de las gestantes
	Principio	Oportunidad	Introducción pruebas rápidas sifilis y HIV control prenatal20	Estos profesionales mostraron, además, preocupación por las barreras derivadas del tipo de aseguramiento al sistema de salud, ya que consideraban que la relación contractual entre las EPS y las IPS define las actividades que el profesional puede realizar con la gestante: una gestante no accede a los servicios que la IPS le oferta como grupo poblacional, solo tiene acceso a las actividades que su …	Admin	2021-08-31	117	0.021	Este asunto de negociación entre IPS y EPS afecta la oportunidad del tratamiento.	DOCUMENT	Introducción de pruebas rápidas para sífilis y VIH en el control prenatal en Colombia: análisis cualitativo	Cualitativo	Tipo aseguramiento al SGSSS	El aseguramiento influye en la definición de las actividades que el profesional puede realizar con la gestante, una gestante no accede a los servicios que la IPS le oferta como grupo poblacional, solo tiene acceso a las actividades que su EPS ha contratado con esa IPS. La fragmentación del CPN o “contratación por paquetes” fue también una preocupación, compartida con los directores de los centros…
	Principio	Continuidad	Introducción pruebas rápidas sifilis y HIV control prenatal20	Estos profesionales mostraron, además, preocupación por las barreras derivadas del tipo de aseguramiento al sistema de salud, ya que consideraban que la relación contractual entre las EPS y las IPS define las actividades que el profesional puede realizar con la gestante: una gestante no accede a los servicios que la IPS le oferta como grupo poblacional, solo tiene acceso a las actividades que su …	Admin	2021-08-31	117	0.021	Este asunto de negociación entre IPS y EPS afecta la continuidad del tratamiento, lo que coloca en riesgo la vida del neonato y su madre.	DOCUMENT	Introducción de pruebas rápidas para sífilis y VIH en el control prenatal en Colombia: análisis cualitativo	Cualitativo	Tipo aseguramiento al SGSSS	Respecto al acceso a pruebas rápidas de sífils y HIV: La continuidad de los controles prenatales influido por el tipo de aseguramiento al sistema de salud, así, la relación contractual entre las EPS y las IPS define las actividades que el profesional puede realizar con la gestante y los servicios a los que puede acceder una gestante. La fragmentación del CPN o “contratación por paquetes, también …
	Principio	Prevalencia de derechos	Introducción pruebas rápidas sifilis y HIV control prenatal20	Estos profesionales mostraron, además, preocupación por las barreras derivadas del tipo de aseguramiento al sistema de salud, ya que consideraban que la relación contractual entre las EPS y las IPS define las actividades que el profesional puede realizar con la gestante: una gestante no accede a los servicios que la IPS le oferta como grupo poblacional, solo tiene acceso a las actividades que su …	Admin	2021-08-31	117	0.021	No se garantiza la protección de los derechos de los niños y niñas desde el control prenatal, por asuntos administrativos, configurados por procesos de contratación entre EPS e IPS's	DOCUMENT	Introducción de pruebas rápidas para sífilis y VIH en el control prenatal en Colombia: análisis cualitativo	Cualitativo	Desventajas para acceder a los servicios de salud	Inconvenientes administrativos para que las gestantes accedieran a los programas de prevención prenatal, y a las pruebas rápidas de VIH y sífilis, entre ellos por los procesos de contratación entre EPS y IPS. Lo mismo sucedió con la fragmentación al prestar los servicios de salud a las gestantes. Un claro evento de vulneracin de la prevelencia de derechos en la etapa prenatal.
	Principio	Eficiencia	Introducción pruebas rápidas sifilis y HIV control prenatal20	Los directores consideraron como preocupaciones principales la necesaria capacitación del personal de CPN para realizar las PR y el tipo de aseguramiento de salud. “Honestamente, el problema del asegura -miento. Un hospital es una unidad de nego -cio. Si no me lo pagan yo no hago la actividad. Esas cosas deben quedar dentro de la norma. Al régimen subsidiado tendremos que remi -tirlo, porque la n…	Admin	2021-08-31	69	0.012	La eficiencia establecida como un factor prioritario sobre el derecho a la salud, promovido por los vacíos de la normatividad	DOCUMENT	Introducción de pruebas rápidas para sífilis y VIH en el control prenatal en Colombia: análisis cualitativo	Cualitativo	Respuesta a las necesidades de salud	Con esta respuesta de un directivo de una IPS se puede vislumbrar que la eficiencia es asunto dirigido a las instituciones, pero no tiene enfoque social, es así como las instituciones niegan pruebas para la detección de enfermedades prevenibles en el embarazo, influenciado por las reglas del aseguramiento, por el no pago o reconocimiento de las aseguradoras.
	Principio	Equidad	Introducción pruebas rápidas sifilis y HIV control prenatal20	Los directores consideraron como preocupaciones principales la necesaria capacitación del personal de CPN para realizar las PR y el tipo de aseguramiento de salud. “Honestamente, el problema del asegura -miento. Un hospital es una unidad de nego -cio. Si no me lo pagan yo no hago la actividad. Esas cosas deben quedar dentro de la norma. Al régimen subsidiado tendremos que remi -tirlo, porque la n…	Admin	2021-08-31	69	0.012	Vulneración delderecho de equidad, dado que de acuerdo con el regimen de afiliación asi mismo se presta el servicio, ofreciéndo o no los recursos que faciliten la identificación de la sifilis o el HIV	DOCUMENT	Introducción de pruebas rápidas para sífilis y VIH en el control prenatal en Colombia: análisis cualitativo	Cualitativo	Tipo aseguramiento al SGSSS	Respecto a la equidad, algunos directores de instituciones de salud expresaron que la norma no es clara al momento de establecer la forma de pago de las pruebas rápidas, en el control prenatal, en especial cuando la paciente pertenece al regímen subsidiado. Situación en que la paciente a pesar de pertenecer a un grupo vulnerable y de atención especial es remitida a otra IPS para que le resuelvan.
	Principio	Universalidad	Introducción pruebas rápidas sifilis y HIV control prenatal20	Los directores consideraron como preocupaciones principales la necesaria capacitación del personal de CPN para realizar las PR y el tipo de aseguramiento de salud. “Honestamente, el problema del asegura -miento. Un hospital es una unidad de nego -cio. Si no me lo pagan yo no hago la actividad. Esas cosas deben quedar dentro de la norma. Al régimen subsidiado tendremos que remi -tirlo, porque la n…	Admin	2021-08-31	69	0.012	La universalidad no afectada por no tenga acceso a la salud o carezca de afiliación, mas bien por la perdida del derecho de gozar efectivamente el derecho a la salud en la etapa prenatal dado los criterios del mercado de la salud.	DOCUMENT	Introducción de pruebas rápidas para sífilis y VIH en el control prenatal en Colombia: análisis cualitativo	Cualitativo	Desventajas para acceder a los servicios de salud	La población del régimen subsidiado es atendida de acuerdo con lineamientos de política que discriminan por asuntos económicos y administrativos. Por lo tanto, no hay un goce efectivo del derecho fundamental de la salud.
	Principio	Sostenibilidad	Introducción pruebas rápidas sifilis y HIV control prenatal20	Los directores consideraron como preocupaciones principales la necesaria capacitación del personal de CPN para realizar las PR y el tipo de aseguramiento de salud. “Honestamente, el problema del asegura -miento. Un hospital es una unidad de nego -cio. Si no me lo pagan yo no hago la actividad. Esas cosas deben quedar dentro de la norma. Al régimen subsidiado tendremos que remi -tirlo, porque la n…	Admin	2021-08-31	69	0.012	No es claro como la sostenibilidad del sistema contribuye a la protección del goce del derecho fundamental de salud.	DOCUMENT	Introducción de pruebas rápidas para sífilis y VIH en el control prenatal en Colombia: análisis cualitativo	Cualitativo	Respuesta a las necesidades de salud	El derecho a la salud supeditado a aspectos económicos y de sostenibilidad del sistema.
	Elementos escenciales	Disponibilidad	Introducción pruebas rápidas sifilis y HIV control prenatal20	Los directores consideraron como preocupaciones principales la necesaria capacitación del personal de CPN para realizar las PR y el tipo de aseguramiento de salud. “Honestamente, el problema del asegura -miento. Un hospital es una unidad de nego -cio. Si no me lo pagan yo no hago la actividad. Esas cosas deben quedar dentro de la norma. Al régimen subsidiado tendremos que remi -tirlo, porque la n…	Admin	2021-08-31	69	0.012	Entiendase que la disponibilidad no se afecta por la falta de recursos o personal idoneo, sino por la restricción generada por la normatividad y los procesos de contratación que no permiten la actuación correcta para la toma de las pruebas para la detección de la sifilis y el VIH	DOCUMENT	Introducción de pruebas rápidas para sífilis y VIH en el control prenatal en Colombia: análisis cualitativo	Cualitativo	Oferta de Instituciones y profesionales de la Salud	Es extraño que a pesar de la existencia de instituciones de salud que podrían realizar pruebas rápidas de sifilis y HIV en los controles prenatales, éstas no se hagan, bien sea por asuntos de contratación entre prestador y asegurador o porque la norma no es clara para prestar el servicio a los afiliados del régimen subsidiado. Es decir, hay disponibilidad de las instituciones, de los profesionale…
	Elementos escenciales	Accesibilidad	Introducción pruebas rápidas sifilis y HIV control prenatal20	Los directores consideraron como preocupaciones principales la necesaria capacitación del personal de CPN para realizar las PR y el tipo de aseguramiento de salud. “Honestamente, el problema del asegura -miento. Un hospital es una unidad de nego -cio. Si no me lo pagan yo no hago la actividad. Esas cosas deben quedar dentro de la norma. Al régimen subsidiado tendremos que remi -tirlo, porque la n…	Admin	2021-08-31	69	0.012	Los asuntos económicos determinan la accesibilidad a tratamientos que definen la posibilidad de sobrevisa de un neonato.	DOCUMENT	Introducción de pruebas rápidas para sífilis y VIH en el control prenatal en Colombia: análisis cualitativo	Cualitativo	Desventajas para acceder a los servicios de salud	La atención de la población del régimen subsidiado es tratada con desventaja, bien sea porque las normas del sistema no son claras y/o por implicaciones económicas que afectan alas EPS o a las IPS.
	Principio	Progresividad del derecho	Introducción pruebas rápidas sifilis y HIV control prenatal20	Una preocupación común de todos los entrevistados es el sistema de habi -litación de servicios de salud, debido a la aparente restricción para la adminis -tración de la penicilina en algunas ins -tituciones de primer nivel de atención. Esta “restricción” obligó a las gestantes con PR positiva para sífilis durante el ensayo clínico a trasladarse a otra institución de servicios para acceder al trat…	Admin	2021-08-31	150	0.026	Esta situación demuestra que aún la progresividad del derecho no se ha hecho efectiva. Entendido por que las barreras en este caso de caracter administrativa, geográfica, económica, tecnologica impiden la oportuna accesibilidad a los medicamentos necesarios para abordar la sifilis.	DOCUMENT	Introducción de pruebas rápidas para sífilis y VIH en el control prenatal en Colombia: análisis cualitativo	Cualitativo	Respuesta a las necesidades de salud	La restricción en la aplicación de medicamentos como la penicilina en el nivel 1 de atención, se devela como una vulneración de la progresividad del derecho, dado que estas instituciones tienen la capacidad en recurso humano e instalada para iniciar un tratamiento urgente a mujeres embarazadas con prueba rapida positiva para la sífilis.
	Elementos escenciales	Accesibilidad	Introducción pruebas rápidas sifilis y HIV control prenatal20	Una preocupación común de todos los entrevistados es el sistema de habi -litación de servicios de salud, debido a la aparente restricción para la adminis -tración de la penicilina en algunas ins -tituciones de primer nivel de atención. Esta “restricción” obligó a las gestantes con PR positiva para sífilis durante el ensayo clínico a trasladarse a otra institución de servicios para acceder al trat…	Admin	2021-08-31	150	0.026	Problema de accesibilidad al medicamento dado por restricciones del modelo de salud, que restringe aparentemente por criterios de habilitación la aplicación o entrega de penicilina para el trtamiento de la enfermedad.	DOCUMENT	Introducción de pruebas rápidas para sífilis y VIH en el control prenatal en Colombia: análisis cualitativo	Cualitativo	Desventajas para acceder a los servicios de salud	Por restricciones de la norma las instituciones de primer nivel, solo pueden hacer prueba PCR, pero no pueden realizar el tratamiento de la sífilis.
	Principio	Oportunidad	Introducción pruebas rápidas sifilis y HIV control prenatal20	Una preocupación común de todos los entrevistados es el sistema de habi -litación de servicios de salud, debido a la aparente restricción para la adminis -tración de la penicilina en algunas ins -tituciones de primer nivel de atención. Esta “restricción” obligó a las gestantes con PR positiva para sífilis durante el ensayo clínico a trasladarse a otra institución de servicios para acceder al trat…	Admin	2021-08-31	150	0.026	La oportunidad de la atención y tratamiento dilatado debido a los esquemas de sistema de salud y la disponibilidad de los recursos necesarios para garantizarlos. El problema radica porque supuestamente el primer nivel no podría atender estos casos por temas de habilitación.	DOCUMENT	Introducción de pruebas rápidas para sífilis y VIH en el control prenatal en Colombia: análisis cualitativo	Cualitativo		Las políticas restringen la intervención con antibioticos en el primer nivel de atención en salud. Así la paciente embarazada haya sido diagnósticada con sífilis y así la institución posea el recurso y las capacidades en recurso humano, ésta no puede ser atendida. Lo que también afecta la oportunidad.
	Elementos escenciales	Calidad e idoneidad profesional	Introducción pruebas rápidas sifilis y HIV control prenatal20	Necesidad de capacitación para realizar las PR en el CPN La necesidad de capacitación y prepa -ración del personal para realizar las PR fue una preocupación compartida por todos los entrevistados, pero con algunos matices. Para los profesionales de CPN y de programas, se requiere una capacita -ción integral y continua que involucre al personal de CPN, urgencias, activi -dades extramurales y a qui…	Admin	2021-08-31	229	0.04	La capacitación continua debe ser un asunto prioritario que sea liderado, programado, con tiempos, obligaciones y seguimiento, como un programa. El cual sea monitoreado a traves del Ministerio de educación en alianza con el ministerio de salud, generando certificados que sean visualuizados con tiempo de vencimiento a través del los sistema de seguimiento al talento humano en salud.	DOCUMENT	Introducción de pruebas rápidas para sífilis y VIH en el control prenatal en Colombia: análisis cualitativo	Cualitativo
	Principio	Equidad	Introducción pruebas rápidas sifilis y HIV control prenatal20	Los entrevistados de las 12 instituciones consideraron clave para la imple -mentación lograr una atención sin barreras para las gestantes. “Acá hay dificultades, dependiendo la EPS a la que pertenezca la usuaria. Hay EPS que autorizan la consejería pre, pero no autori -zan la consejería pos”.	Admin	2021-08-31	46	0.008	Existe un tema de equidad de acuerdo con la equidad a la cual se encuentre afiliada. Requiere establecimientos normativos claros para las EPS.	DOCUMENT	Introducción de pruebas rápidas para sífilis y VIH en el control prenatal en Colombia: análisis cualitativo	Cualitativo	Respuesta a las necesidades de salud	La autorización de las pruebas rápidas de sífilis y HIV en el control prenatal, dependen de la EPS a la que pertenezca la usuaria. Hay EPS que autorizan la consejería pre, pero no autorizan la consejería pos”. Este es un asapecto de equidad y uniformidad en el sistema de salud, que afecta a grupos vulnerables y de atención especial.
	Principio	Prohomine	Introducción pruebas rápidas sifilis y HIV control prenatal20	Los entrevistados de las 12 instituciones consideraron clave para la imple -mentación lograr una atención sin barreras para las gestantes. “Acá hay dificultades, dependiendo la EPS a la que pertenezca la usuaria. Hay EPS que autorizan la consejería pre, pero no autori -zan la consejería pos”.	Admin	2021-08-31	46	0.008	No se evidencia cumplimento de las EPS DEL principio. Dado que prima el negocio que la salud.	DOCUMENT	Introducción de pruebas rápidas para sífilis y VIH en el control prenatal en Colombia: análisis cualitativo	Cualitativo
	Principio	Prevalencia de derechos	Introducción pruebas rápidas sifilis y HIV control prenatal20	Los entrevistados de las 12 instituciones consideraron clave para la imple -mentación lograr una atención sin barreras para las gestantes. “Acá hay dificultades, dependiendo la EPS a la que pertenezca la usuaria. Hay EPS que autorizan la consejería pre, pero no autori -zan la consejería pos”.	Admin	2021-08-31	46	0.008	Con el mercado de salud se viola el derecho a la salud desde la etapa prenatal.	DOCUMENT	Introducción de pruebas rápidas para sífilis y VIH en el control prenatal en Colombia: análisis cualitativo	Cualitativo
	Elementos escenciales	Accesibilidad	Introducción pruebas rápidas sifilis y HIV control prenatal20	Los entrevistados de las 12 instituciones consideraron clave para la imple -mentación lograr una atención sin barreras para las gestantes. “Acá hay dificultades, dependiendo la EPS a la que pertenezca la usuaria. Hay EPS que autorizan la consejería pre, pero no autori -zan la consejería pos”.	Admin	2021-08-31	46	0.008	Hay restricciones por asuntos administrativos yde contratación para facilitar la información a las emabarazadas, la cual se presta en las consejerías.	DOCUMENT	Introducción de pruebas rápidas para sífilis y VIH en el control prenatal en Colombia: análisis cualitativo	Cualitativo	Desventajas para acceder a los servicios de salud	Las desventajas que experimentan las pacientes respecto a las pruebas, tratamiento y la consejería (pre-pos) depende de la EPS en la cual esté afiliada, dada las autorizaciones que brindan.
	Elementos escenciales	Calidad e idoneidad profesional	Introducción pruebas rápidas sifilis y HIV control prenatal20	Los profesionales de las secretarías de salud opinaron que es fundamental capacitar al personal y mejorar la estra -tegia de comunicación y de derechos. Una perspectiva adecuada de política de salud pública facilitaría un escenario integral, de manera que las instituciones y sus servicios aceptarían las PR y las harían disponibles, y la población las demandaría. “La implementación debe ser integr…	Admin	2021-08-31	160	0.028	De nuevo aparece la educación como elemento importante para mejorar la calidad de los servicios y de la atención en sí. En este caso la educación no solo para las personas, o la educación continua de los profesionales con experiencia, sino mejorar los curriculos de los programas académicos.	DOCUMENT	Introducción de pruebas rápidas para sífilis y VIH en el control prenatal en Colombia: análisis cualitativo	Cualitativo
	Principio	Oportunidad	Introducción pruebas rápidas sifilis y HIV control prenatal20	Según los entrevistados, un alto porcen -taje de gestantes tiene aseguramiento de salud que permite acceso por evento, y la contratación de las actividades de CPN entre las EPS y las IPS es fragmentada, lo que obliga a las mujeres a desplazarse a diferentes instituciones para acceder al diagnóstico, el tratamiento y la atención especializada. Este fraccionamiento de la atención retarda la interve…	Admin	2021-08-31	78	0.014	La fragmentación del sistema retarda la atennción de las pacientes, infundido por el mercado de salud.	DOCUMENT	Introducción de pruebas rápidas para sífilis y VIH en el control prenatal en Colombia: análisis cualitativo	Cualitativo
	Elementos escenciales	Accesibilidad	Introducción pruebas rápidas sifilis y HIV control prenatal20	Según los entrevistados, un alto porcen -taje de gestantes tiene aseguramiento de salud que permite acceso por evento, y la contratación de las actividades de CPN entre las EPS y las IPS es fragmentada, lo que obliga a las mujeres a desplazarse a diferentes instituciones para acceder al diagnóstico, el tratamiento y la atención especializada. Este fraccionamiento de la atención retarda la interve…	Admin	2021-08-31	78	0.014	La fragmentación el sistema hace los procesos más lentos, mas costodos para el paciente, quien encuentra la obligación de movilizarse por diferentes instituciones de salud parta recibir la atención, el diagnóstico, el tratamiento y el seguimiento.	DOCUMENT	Introducción de pruebas rápidas para sífilis y VIH en el control prenatal en Colombia: análisis cualitativo	Cualitativo
	METODOLOGÍA	Cuantitativo	Continuidad en la atención21	Datos y tablas de codificación Es un estudio transversal a partir del Registro Individual de Prestación de Servicios de Salud–RIPS entre el 1 de junio de 2012 y 30 de junio de 2013. Dicho registro clínico es obligatorio para todos los prestadores de servicios del Sistema de Seguridad Social en Salud (31)	Admin	2021-09-01	53	0.01	Con los datos obtenidos y la forma de trabajarlos, no es posible generalizar sus resultados.	DOCUMENT	Desigualdades en la continuidad de la atención ambulatoria de población desplazada en Colombia 2012-2013	Cuantitativo
	METODOLOGÍA	Cuantitativo-NE-PR-TR	Continuidad en la atención21	En cuanto a afiliación, en la población desplazada hubo 1,4 afiliados al régimen contributivo por cada afiliado al subsidiado y en la no desplazada 4.4 afiliados al régimen contributivo por persona en el subsidiado. La distribución en la población desplazada no concordó con los datos oficiales, que son del 80 % en régimen subsidiado y 20 % en el contributivo (20)	Admin	2021-09-01	61	0.012	Otra explicación por lo cual no se pueda generalizar. Hay datos que no coinciden y no se pueden corroborar.	DOCUMENT	Desigualdades en la continuidad de la atención ambulatoria de población desplazada en Colombia 2012-2013	Cuantitativo
	METODOLOGÍA	Cuantitativo-NE-PR-TR	Continuidad en la atención21	En cuanto a las frecuencias de uso de las consultas de control profesional fueron muy bajas, comparadas con las frecuencias de uso del primer informe del Observatorio nacional de Salud (30). La mayor frecuencia de uso fue de control profesional ambulatorio del médico especialista, por lo que esa consulta se seleccionó como desenlace para comparar la continuidad de la atención ambulatoria de las d…	Admin	2021-09-01	66	0.013	Este estudio no se puede generalizar. La explicación de este párrafo lo sustenta, sin embargo, tienen algunos comentarios que enriquecen el propósito de esta revisión PRISMA.	DOCUMENT	Desigualdades en la continuidad de la atención ambulatoria de población desplazada en Colombia 2012-2013	Cuantitativo
	Principio	Continuidad	Continuidad en la atención21	Estos resultados sugieren que la población desplazada con diagnóstico de depresión, tuvo mayor desventaja para la continuidad de la atención ambulatoria que la población no desplazada (OR 1,24)	Admin	2021-09-01	29	0.006	Este indicador es una muestra de que la continuidad de los tratamientos para diagnósticos de depresión fue más desventajoso en población desplazada por la violencia, que aquella que no lo es.	DOCUMENT	Desigualdades en la continuidad de la atención ambulatoria de población desplazada en Colombia 2012-2013	Cuantitativo
	Principio	Equidad	Continuidad en la atención21	Estos resultados sugieren que la población desplazada con diagnóstico de depresión, tuvo mayor desventaja para la continuidad de la atención ambulatoria que la población no desplazada (OR 1,24)	Admin	2021-09-01	29	0.006	Este indicador demuestra de nuevo un asunto de inequidad, sin saber razones, se evidencia la peor condición en terminos de atención (fueron menos atendidos para dar continuidad al tratamiento), por el sistema de salud. La comparación se hace entre la población desplazada y la no desplazada.	DOCUMENT	Desigualdades en la continuidad de la atención ambulatoria de población desplazada en Colombia 2012-2013	Cuantitativo	Tipo aseguramiento al SGSSS	En este estudio sobre continuidad en la atención, se identificó que la población desplazada con diagnóstico de depresión, tuvo mayor desventaja para la continuidad de la atención ambulatoria que la población no desplazada (OR 1,24). La afiliación al Sistema de Salud profundizó la desventaja para la población desplazada, en comparación a los no desplazados (OR 1,45).
	Principio	Continuidad	Continuidad en la atención21	La afiliación al Sistema de Salud profundizó la desventaja para la población desplazada, en comparación a los no desplazados (OR 1,45). Teniendo en cuenta que la afiliación a régimen contributivo y subsidiado, fue de 1,4 a 1 en los desplazados y 4,4 a 1 en los no desplazados, ¿por qué se profundiza la desventaja, como si estuviesen afiliados a Sistemas de Salud diferentes? Si por lo menos el 50 %…	Admin	2021-09-01	99	0.019	tratamientos sin continuidad para aquellos desplazados, aunque tuvieran una relación 1 a 1 entre afiliados al regimen contributivo y subsidiado.	DOCUMENT	Desigualdades en la continuidad de la atención ambulatoria de población desplazada en Colombia 2012-2013	Cuantitativo
	Principio	Equidad	Continuidad en la atención21	La afiliación al Sistema de Salud profundizó la desventaja para la población desplazada, en comparación a los no desplazados (OR 1,45). Teniendo en cuenta que la afiliación a régimen contributivo y subsidiado, fue de 1,4 a 1 en los desplazados y 4,4 a 1 en los no desplazados, ¿por qué se profundiza la desventaja, como si estuviesen afiliados a Sistemas de Salud diferentes? Si por lo menos el 50 %…	Admin	2021-09-01	99	0.019	Independiente del regimen de afiliación, la desventaja para obtener continuidad en el tratamiento ambulatorio de depresión.	DOCUMENT	Desigualdades en la continuidad de la atención ambulatoria de población desplazada en Colombia 2012-2013	Cuantitativo
	Principio	Equidad	Continuidad en la atención21	Un resultado relevante en contra de la equidad para la mujer desplazada, fue que se observó diferencia por sexo dentro del grupo de población desplazada, con desventaja de la mujer frente al hombre quien tuvo un OR de 1,40 de control ambulatorio. Esta diferencia fue mayor a la observada entre la mujer desplazada, y mujer no desplazada quien tuvo un OR de 1,26.	Admin	2021-09-01	65	0.012	Mas inequidad para obtener el tratamiento ambulatorio de depresión, con relación a las mujeres del grupo de desplazados y los hombres del mismo grupo. Aunque también la mujer desplazada estaba en mayor desventaja que la mujer no desplazada.	DOCUMENT	Desigualdades en la continuidad de la atención ambulatoria de población desplazada en Colombia 2012-2013	Cuantitativo
	METODOLOGÍA	Cuantitativo-descriptivo-correlacional	Continuidad en la atención21	Colombia se encuentra en el número 14 entre de los países del mundo con mayor desigualdad dentro de 134 observados por el Programa de las Naciones Unidas para el Desarrollo–PNUD (29) y para el Ministerio de Salud y Protección Social es un reto promover la gestión de conocimiento a través del aprovechamiento de las fuentes de información con enfoque de equidad (28,29,38). Ese es el significado de …	Admin	2021-09-01	109	0.021	No probabilistico. Además existen subregistros que impiden un ejercicio de análisis con validez	DOCUMENT	Desigualdades en la continuidad de la atención ambulatoria de población desplazada en Colombia 2012-2013	Cuantitativo
	METODOLOGÍA	Cualitativo	Lógicas dominantes en formulación de Política en rehabilitación22	Estudio cualitativo exploratorio, descriptivointerpretativo	Admin	2021-09-01	4	0.001		DOCUMENT	Lógicas dominantes en la formulación de políticas y organización de servicios que inciden en el acceso a la rehabilitación integral	Cualitativo
	Principio	Equidad	Lógicas dominantes en formulación de Política en rehabilitación22	Los diversos actores manifiestan que el mo -delo de aseguramiento adoptado por el sector salud, centrado en la capacidad de pago, la diferenciación de planes de beneficios por régimen de afiliación y el modelo de compe -tencia, genera barreras que limitan el acceso a los servicios de rehabilitación: “la salud del régimen subsidiado, tiene unos límites y generalmente los límites siempre se nivelan…	Admin	2021-09-01	105	0.014	El mercado de la salud, de competencia y de aseguramiento centrado en la capacidad de pago vulnera la equidad entre regímenes. En el subsidiado los costos de la rehabilitación definen el limite mismo del tratamiento y no los criterios médico-científicos, protocolarios.	DOCUMENT	Lógicas dominantes en la formulación de políticas y organización de servicios que inciden en el acceso a la rehabilitación integral	Cualitativo	Desventajas para acceder a los servicios de salud	La equidad se refleja vulnerada dado que el modelo de aseguramiento adoptado por el sector salud, centrado en la capacidad de pago, la diferenciación de planes de beneficios por régimen de afiliación y el modelo de competencia, limitan el acceso a los servicios de rehabilitación: “la salud del régimen subsidiado tiene unos límites y generalmente los límites siempre se nivelan por lo bajo. Se pres…
	Elementos escenciales	Accesibilidad	Lógicas dominantes en formulación de Política en rehabilitación22	Los diversos actores manifiestan que el mo -delo de aseguramiento adoptado por el sector salud, centrado en la capacidad de pago, la diferenciación de planes de beneficios por régimen de afiliación y el modelo de compe -tencia, genera barreras que limitan el acceso a los servicios de rehabilitación: “la salud del régimen subsidiado, tiene unos límites y generalmente los límites siempre se nivelan…	Admin	2021-09-01	105	0.014	El acceso a los servicios debe hacerse en condiciones de igualdad, sin discriminación económica.	DOCUMENT	Lógicas dominantes en la formulación de políticas y organización de servicios que inciden en el acceso a la rehabilitación integral	Cualitativo	Desventajas para acceder a los servicios de salud	De acuerdo con los entrevistados las políticas dominantes relacionadas con la rehabilitación generan barreras administrativas por el modelo de aseguramiento centrado en la capacidad de pago, la diferenciación de planes de beneficios por régimen de afiliación y el modelo de compe -tencia. Por otra parte, el régimen subsidiado, tiene unos límites nivelados por lo bajo, todo en razón a la disminució…
	Principio	Continuidad	Lógicas dominantes en formulación de Política en rehabilitación22	Los diversos actores manifiestan que el mo -delo de aseguramiento adoptado por el sector salud, centrado en la capacidad de pago, la diferenciación de planes de beneficios por régimen de afiliación y el modelo de compe -tencia, genera barreras que limitan el acceso a los servicios de rehabilitación: “la salud del régimen subsidiado, tiene unos límites y generalmente los límites siempre se nivelan…	Admin	2021-09-01	105	0.014	De nuevo la continuidad de la rehabilitación se trubca por las características de aseguramiento del sisteme de salud.	DOCUMENT	Lógicas dominantes en la formulación de políticas y organización de servicios que inciden en el acceso a la rehabilitación integral	Cualitativo
	Elementos escenciales	Calidad e idoneidad profesional	Lógicas dominantes en formulación de Política en rehabilitación22	Los diversos actores manifiestan que el mo -delo de aseguramiento adoptado por el sector salud, centrado en la capacidad de pago, la diferenciación de planes de beneficios por régimen de afiliación y el modelo de compe -tencia, genera barreras que limitan el acceso a los servicios de rehabilitación: “la salud del régimen subsidiado, tiene unos límites y generalmente los límites siempre se nivelan…	Admin	2021-09-01	105	0.014	La calidad desde la mirada de llevar a cabo las guías y protocolos médicos, sin influencia de los costos.	DOCUMENT	Lógicas dominantes en la formulación de políticas y organización de servicios que inciden en el acceso a la rehabilitación integral	Cualitativo	Desventajas para acceder a los servicios de salud	Para acceder a la rehabilitación, no se adoptan criterios centrados en el usuario, por el contrario el sistema se soporta en fundamentos financieros, administrativos.
	Elementos escenciales	Accesibilidad	Lógicas dominantes en formulación de Política en rehabilitación22	Asimismo, se destaca la necesidad de contar con información y formación en derechos relacionados con el acceso a los servicios. Los gestores señalan la responsabilidad de las personas con discapacidad de conocer la oferta y mecanismos para acceder a los servicios; en tanto que cuidadores y miembros de organizaciones sociales, manifiestan que la falta de información no es responsabilidad del cuida…	Admin	2021-09-01	69	0.009	Hay inconvenientes con el acceso a la información que permita a los involucrados conocer la oferta y mecánismos para acceder facilmente a los servicios	DOCUMENT	Lógicas dominantes en la formulación de políticas y organización de servicios que inciden en el acceso a la rehabilitación integral	Cualitativo
	Elementos escenciales	Accesibilidad	Lógicas dominantes en formulación de Política en rehabilitación22	La mayoría de los participantes hace referen -cia a la ausencia de integralidad en la presta -ción de servicios de rehabilitación ofertados desde el sector salud, como consecuencia de la compra fragmentada de servicios que establecen las aseguradoras: “la rehabilitación funcional ahí está todo en el Plan Obligatorio de Salud, el lío es que eso se preste realmente integral. Porque las eps segmenta…	Admin	2021-09-01	281	0.039	La accesbilidad en terminos de igualdad, dada la condición de discapacidad (población vulnerable), pero además considerando la accesibilidad física, la cual para el caso no se logra porque las negociaciones entre EPS e IPS, no se ajustan a terminos de cercanía de la población afiliada, sino en terminos económicos de prestación de servicios más baratos, sin importar la localización de los afiliado…	DOCUMENT	Lógicas dominantes en la formulación de políticas y organización de servicios que inciden en el acceso a la rehabilitación integral	Cualitativo	Desventajas para acceder a los servicios de salud	De acuerdo con los usuarios, las políticas permiten que las EPS fragmenten los servicios de salud generando barreras geográficas para acceder a los servicios. Estas barreras influenciadas por criterios de contratación y no de georreferenciación según ubicación de usuarios.
	Principio	Sostenibilidad	Lógicas dominantes en formulación de Política en rehabilitación22	La mayoría de los participantes hace referen -cia a la ausencia de integralidad en la presta -ción de servicios de rehabilitación ofertados desde el sector salud, como consecuencia de la compra fragmentada de servicios que establecen las aseguradoras: “la rehabilitación funcional ahí está todo en el Plan Obligatorio de Salud, el lío es que eso se preste realmente integral. Porque las eps segmenta…	Admin	2021-09-01	281	0.039	Pensada desde el marco financiero en detrimento del goce de la salud.	DOCUMENT	Lógicas dominantes en la formulación de políticas y organización de servicios que inciden en el acceso a la rehabilitación integral	Cualitativo	Respuesta a las necesidades de salud	La prestación de servicios de salud integral no se logra por la fragmentación de éstos, afectando a las personas con discapacidad y que requieren rehabilitación integral. Esta fragmentación llevada a cabo por el mercado de la salud.
	Principio	Eficiencia	Lógicas dominantes en formulación de Política en rehabilitación22	La mayoría de los participantes hace referen -cia a la ausencia de integralidad en la presta -ción de servicios de rehabilitación ofertados desde el sector salud, como consecuencia de la compra fragmentada de servicios que establecen las aseguradoras: “la rehabilitación funcional ahí está todo en el Plan Obligatorio de Salud, el lío es que eso se preste realmente integral. Porque las eps segmenta…	Admin	2021-09-01	281	0.039	Pensada desde el marco financiero en detrimento del goce de la salud. En este apartado el modelo de aseguramiento busca su eficienica, pero priorizandolo económico sobre lo social.	DOCUMENT	Lógicas dominantes en la formulación de políticas y organización de servicios que inciden en el acceso a la rehabilitación integral	Cualitativo		En estudio sobre las lógicas dominantes en la formulación de politicas de rehabilitación, se identificó como las EPS, desde la mirada de los tomadores de decisión juegan con la eficiencia de sus servicios fragmentándolo de acuerdo con cual IPS tiene las tarifas más baratas, sin importar que tanto deba trasladarse el paciente o qué tanto deba pagar para acceder al servicio.
	Principio	Progresividad del derecho	Lógicas dominantes en formulación de Política en rehabilitación22	La mayoría de los participantes hace referen -cia a la ausencia de integralidad en la presta -ción de servicios de rehabilitación ofertados desde el sector salud, como consecuencia de la compra fragmentada de servicios que establecen las aseguradoras: “la rehabilitación funcional ahí está todo en el Plan Obligatorio de Salud, el lío es que eso se preste realmente integral. Porque las eps segmenta…	Admin	2021-09-01	281	0.039	A pesar de que la ley 100 se promulgó en 1993 y la ley estaturia lo hizo a su vez en el 2015, no es evidenciable que: se amplíe gradual y continuamente el acceso a los servicios y tecnologías de salud, la ampliación de la capacidad instalada. Como tampoco se observa la dismunución de las barreras, en especial aquellas de carácter geográfica, económica, administrativa hacia el goce del derecho a l…	DOCUMENT	Lógicas dominantes en la formulación de políticas y organización de servicios que inciden en el acceso a la rehabilitación integral	Cualitativo	Oferta de Instituciones y profesionales de la Salud	La fragmentación de la salud es un problema para la progresividad del derecho, dado a que las negociaciones entre aseguradores y prestadores obliga a los pacientes a tener que asumir más tiempo ty gastos de bolsillo para recibir una atención, derivada de un mismo evento de salud, que pudo manjarse en una misma de institución de salud.
	Principio	Prohomine	Lógicas dominantes en formulación de Política en rehabilitación22	La mayoría de los participantes hace referen -cia a la ausencia de integralidad en la presta -ción de servicios de rehabilitación ofertados desde el sector salud, como consecuencia de la compra fragmentada de servicios que establecen las aseguradoras: “la rehabilitación funcional ahí está todo en el Plan Obligatorio de Salud, el lío es que eso se preste realmente integral. Porque las eps segmenta…	Admin	2021-09-01	281	0.039	Los procesos de negociación entre EPS e IPS van en detrimento del goce del derecho fundamental de la salud, dada las barreras generadas por las distancias que deben recorrer los usuarios para recibir atención o rehabilitación, producto de los procesos de negociación entre prestadores y aseguradores. Afectando el gasto de bolsillo o motivando a desistir a los tratamientos o rehabilitaciones.	DOCUMENT	Lógicas dominantes en la formulación de políticas y organización de servicios que inciden en el acceso a la rehabilitación integral	Cualitativo	Desventajas para acceder a los servicios de salud	El principio Prohomine, que busca la aplicación de la norma más favorable para la protección del derecho a la salud en este caso de nuevo demuestra que la población con discapacidad presenta dificultades para proceder con la rehabilitación por la fragmentación de la salud. Teniendo que asistir a diferentes instituciones de salud que da respuesta al mercado entre aseguradores y prestadores, pero n…
	Elementos escenciales	Accesibilidad	Lógicas dominantes en formulación de Política en rehabilitación22	La privatización y la búsqueda de rentabilidad económica han sometido la prestación de servicios de rehabilitación al dominio del mercado. Los gestores de servicios ma -nifiestan que en el sector salud, los modelos de contratación generan una dinámica de maximización de beneficios que fomenta el desarrollo de estrategias de control de la atención: “por la tramitología que tienen esas eps, para la…	Admin	2021-09-01	161	0.022	Barreras creadas por el mercado de la salud, conllevando a una tramitología desgastante que desmotiva su acceso, afectando a un grupo poblacional vulnerable, dado por aquellos que tienen limitaciones físicas.	DOCUMENT	Lógicas dominantes en la formulación de políticas y organización de servicios que inciden en el acceso a la rehabilitación integral	Cualitativo	Desventajas para acceder a los servicios de salud	Los gestores en salud expresaron sobre lo que moviliza el sistema de salud: Infieren que es la privatización y la rentabilidad económica más que la prestación del servicio, conllevando al mayor gasto de bolsillo, dilatación de los tiempos y la falta de respuesta contextualizada a los eventos de salud
	Principio	Eficiencia	Lógicas dominantes en formulación de Política en rehabilitación22	La privatización y la búsqueda de rentabilidad económica han sometido la prestación de servicios de rehabilitación al dominio del mercado. Los gestores de servicios ma -nifiestan que en el sector salud, los modelos de contratación generan una dinámica de maximización de beneficios que fomenta el desarrollo de estrategias de control de la atención: “por la tramitología que tienen esas eps, para la…	Admin	2021-09-01	161	0.022	La eficiencia como motor de violaciones del derecho a la salud.	DOCUMENT	Lógicas dominantes en la formulación de políticas y organización de servicios que inciden en el acceso a la rehabilitación integral	Cualitativo
	Principio	Oportunidad	Lógicas dominantes en formulación de Política en rehabilitación22	La privatización y la búsqueda de rentabilidad económica han sometido la prestación de servicios de rehabilitación al dominio del mercado. Los gestores de servicios ma -nifiestan que en el sector salud, los modelos de contratación generan una dinámica de maximización de beneficios que fomenta el desarrollo de estrategias de control de la atención: “por la tramitología que tienen esas eps, para la…	Admin	2021-09-01	161	0.022	El modelo planteado de negociación entre prestadores y aseguradores conllevan a la dilatación de las rehabilitaciones, afectando la oportunidad del derecho del goce a la salud.	DOCUMENT	Lógicas dominantes en la formulación de políticas y organización de servicios que inciden en el acceso a la rehabilitación integral	Cualitativo	Desventajas para acceder a los servicios de salud	El enfoque de la rentabilidad económica ha sometido la prestación de servicios de rehabilitación al dominio del mercado, conlleva a mayor tramitología ante las EPS, y tiempos de respuesta ante los pacientes y gastos de bolsillo.
	METODOLOGÍA	Revisión de literatura	Acción de tutela y barreras de acceso a salud de labio-paladar hendido23	Esta revisión documental de acciones de tutela interpuestas por familias de pacientes con LPH y sus respectivas sentencias, para su posterior análisis, se considera una investigación sin riesgo, teniendo en cuenta el Literal A del Artículo 11, de la Resolución 008430 de 1993	Admin	2021-09-02	43	0.006	Estudio de revisión documental que trata aspectos empíricos a traves de casos de reales, que llegarona setencias para su decisión jurídica en relación con el goce del derecho fundamental de la salud	DOCUMENT	Acción de tutela y barreras de acceso a servicios de salud en labio y/o paladar hendido	Revision de literatura
	Principio	Universalidad	Acción de tutela y barreras de acceso a salud de labio-paladar hendido23	En las cinco tutelas negadas, las instancias judiciales tuvieron en cuenta razones de tipo administrativo y procedimental; por ejemplo, los accionantes interpusieron una tutela contra enti -dades a las que no les correspondía de manera directa la atención de la situación de los niños. En este mismo grupo se encontraron tutelas negadas por dificultades en el aseguramiento de los niños, que se trad…	Admin	2021-09-02	77	0.011	Hay incidencia del incumplimiento de la universalidad por la afectación del derecho fundamental de la salud en la niñez.	DOCUMENT	Acción de tutela y barreras de acceso a servicios de salud en labio y/o paladar hendido	Revision de literatura
	Elementos escenciales	Accesibilidad	Acción de tutela y barreras de acceso a salud de labio-paladar hendido23	En las cinco tutelas negadas, las instancias judiciales tuvieron en cuenta razones de tipo administrativo y procedimental; por ejemplo, los accionantes interpusieron una tutela contra enti -dades a las que no les correspondía de manera directa la atención de la situación de los niños. En este mismo grupo se encontraron tutelas negadas por dificultades en el aseguramiento de los niños, que se trad…	Admin	2021-09-02	77	0.011	La accesibilidad a la atención, afectada con un tono de discriminación, por asuntos del aseguramiento. Demuestra la fragmentación del sistema.	DOCUMENT	Acción de tutela y barreras de acceso a servicios de salud en labio y/o paladar hendido	Revision de literatura
	Elementos escenciales	Disponibilidad	Acción de tutela y barreras de acceso a salud de labio-paladar hendido23	En las cinco tutelas negadas, las instancias judiciales tuvieron en cuenta razones de tipo administrativo y procedimental; por ejemplo, los accionantes interpusieron una tutela contra enti -dades a las que no les correspondía de manera directa la atención de la situación de los niños. En este mismo grupo se encontraron tutelas negadas por dificultades en el aseguramiento de los niños, que se trad…	Admin	2021-09-02	77	0.011	Disponibilidad aparente, en la cual están los equipos y el personal para atender el caso de labio y paladar hendido, sin embargo el aseguramiento impide el tratamiento.	DOCUMENT	Acción de tutela y barreras de acceso a servicios de salud en labio y/o paladar hendido	Revision de literatura
	Principio	Equidad	Acción de tutela y barreras de acceso a salud de labio-paladar hendido23	En las cinco tutelas negadas, las instancias judiciales tuvieron en cuenta razones de tipo administrativo y procedimental; por ejemplo, los accionantes interpusieron una tutela contra enti -dades a las que no les correspondía de manera directa la atención de la situación de los niños. En este mismo grupo se encontraron tutelas negadas por dificultades en el aseguramiento de los niños, que se trad…	Admin	2021-09-02	77	0.011	Los afectados son niños afectados por asuntos administrativos relacionados con la negociación entre los prestadores y los aseguradores.	DOCUMENT	Acción de tutela y barreras de acceso a servicios de salud en labio y/o paladar hendido	Revision de literatura
	Principio	Prevalencia de derechos	Acción de tutela y barreras de acceso a salud de labio-paladar hendido23	En las cinco tutelas negadas, las instancias judiciales tuvieron en cuenta razones de tipo administrativo y procedimental; por ejemplo, los accionantes interpusieron una tutela contra enti -dades a las que no les correspondía de manera directa la atención de la situación de los niños. En este mismo grupo se encontraron tutelas negadas por dificultades en el aseguramiento de los niños, que se trad…	Admin	2021-09-02	77	0.011	Los afectados son niños afectados por asuntos administrativos relacionados con la negociación entre los prestadores y los aseguradores. Afectación en la prestación de los servicios a los niños afectados con labio y paladar hendido.	DOCUMENT	Acción de tutela y barreras de acceso a servicios de salud en labio y/o paladar hendido	Revision de literatura
	Principio	Eficiencia	Acción de tutela y barreras de acceso a salud de labio-paladar hendido23	En las cinco tutelas negadas, las instancias judiciales tuvieron en cuenta razones de tipo administrativo y procedimental; por ejemplo, los accionantes interpusieron una tutela contra enti -dades a las que no les correspondía de manera directa la atención de la situación de los niños. En este mismo grupo se encontraron tutelas negadas por dificultades en el aseguramiento de los niños, que se trad…	Admin	2021-09-02	77	0.011	Los afectados son niños afectados por asuntos administrativos relacionados con la negociación entre los prestadores y los aseguradores. De nuevo la eficiencia como excusa para entorpecer la atención en salud y vulnerar el goce del derecho a la salud	DOCUMENT	Acción de tutela y barreras de acceso a servicios de salud en labio y/o paladar hendido	Revision de literatura
	Elementos escenciales	Accesibilidad	Acción de tutela y barreras de acceso a salud de labio-paladar hendido23	En los casos analizados, muchos de los tratamientos requeridos por niños con LPH, prescritos por médicos u odontólogos tratantes, no se encuentran incluidos en el POS y por tanto el sistema de salud niega su prestación, siendo este el factor que genera la principal barrera para su atención.	Admin	2021-09-02	48	0.007	La accesibilidad se vulnera en tornos conceptuales y administrativos en este caso con el labio y paladar hendido, en el cual los tratamientos se constituyen como estéticos, dejando de lado los factores funcionales que lo acompañan como los efectos psicosociales de los niños afectados y sus familias. Esto genera barreras para la atención, los tratamientos y el seguimiento al que se impera.	DOCUMENT	Acción de tutela y barreras de acceso a servicios de salud en labio y/o paladar hendido	Revision de literatura
	Elementos escenciales	Accesibilidad	Acción de tutela y barreras de acceso a salud de labio-paladar hendido23	Retomando a Aday y Andersen (24), para la pobla -ción estudiada, al establecer la relación entre la necesidad y la respuesta de los servicios de salud se identifican barreras de acceso a los servicios requeridos que se traducen en insatisfacción por parte de los niños y sus acudientes, lo cual los llevó a acudir a la tutela como una herramienta de orden consti -tucional que les brinda posibilidad…	Admin	2021-09-02	114	0.017		DOCUMENT	Acción de tutela y barreras de acceso a servicios de salud en labio y/o paladar hendido	Revision de literatura
	Elementos escenciales	Disponibilidad	Acción de tutela y barreras de acceso a salud de labio-paladar hendido23	Retomando a Aday y Andersen (24), para la pobla -ción estudiada, al establecer la relación entre la necesidad y la respuesta de los servicios de salud se identifican barreras de acceso a los servicios requeridos que se traducen en insatisfacción por parte de los niños y sus acudientes, lo cual los llevó a acudir a la tutela como una herramienta de orden consti -tucional que les brinda posibilidad…	Admin	2021-09-02	114	0.017	La tutela como garante de los derechos que conllevan al goce efectivo de la salud, aunque toma tiempo y afecta la continuidad y disponibilidad de los servicios y tecnologías.	DOCUMENT	Acción de tutela y barreras de acceso a servicios de salud en labio y/o paladar hendido	Revision de literatura
	Principio	Continuidad	Acción de tutela y barreras de acceso a salud de labio-paladar hendido23	Retomando a Aday y Andersen (24), para la pobla -ción estudiada, al establecer la relación entre la necesidad y la respuesta de los servicios de salud se identifican barreras de acceso a los servicios requeridos que se traducen en insatisfacción por parte de los niños y sus acudientes, lo cual los llevó a acudir a la tutela como una herramienta de orden consti -tucional que les brinda posibilidad…	Admin	2021-09-02	114	0.017		DOCUMENT	Acción de tutela y barreras de acceso a servicios de salud en labio y/o paladar hendido	Revision de literatura
	Principio	Prohomine	Acción de tutela y barreras de acceso a salud de labio-paladar hendido23	Retomando a Aday y Andersen (24), para la pobla -ción estudiada, al establecer la relación entre la necesidad y la respuesta de los servicios de salud se identifican barreras de acceso a los servicios requeridos que se traducen en insatisfacción por parte de los niños y sus acudientes, lo cual los llevó a acudir a la tutela como una herramienta de orden consti -tucional que les brinda posibilidad…	Admin	2021-09-02	114	0.017		DOCUMENT	Acción de tutela y barreras de acceso a servicios de salud en labio y/o paladar hendido	Revision de literatura
	METODOLOGÍA	Cuantitativo	Inequidad en salud en personas mayores24	In order to analyze inequali ty in utilization of healthcare amon g the elderly in Colombia , we followed a two-f old appro ach. In the first instance , we relied on standard multiv ariate log istic mod el regression. We followed this with an analysis of inequa lity in utilizatio n usin g the standard Conc entratio n Index (C I).	Admin	2021-09-06	61	0.005	Es un estudio cuantitativo que uso dos enfoques; EL primero fue un estándar multivariado de modelo de regresión lineal logistica. El segundo fue el estándar del índice de concentración para el análisis de inequidades en la utilización de los servicios de salud por parte de los adultos mayores.	DOCUMENT	Inequality in healthcare use among older people in Colombia	Cuantitativo
	Principio	Equidad	Inequidad en salud en personas mayores24	The uptake of preve ntive screenin g service s for men and wom en range d from 41 to 53.6% — a fairly low participatio n percentage when conside ring the public health importa nce of those diseases screened (breast , cervi cal, and prostate cancer ). Finally, a highe r share of insure d participa nts (compare d to uninsu red) have access ed the servic es featured	Admin	2021-09-06	67	0.005	La equidad vista desde el acceso de las personas que no están aseguradas,al sistema de salud, respecto a aquellas que si lo están.	DOCUMENT	Inequality in healthcare use among older people in Colombia	Cuantitativo
	Elementos escenciales	Accesibilidad	Inequidad en salud en personas mayores24	The uptake of preve ntive screenin g service s for men and wom en range d from 41 to 53.6% — a fairly low participatio n percentage when conside ring the public health importa nce of those diseases screened (breast , cervi cal, and prostate cancer ). Finally, a highe r share of insure d participa nts (compare d to uninsu red) have access ed the servic es featured	Admin	2021-09-06	67	0.005	La accesibilidad a programas de detección del cancer de pecho, cervical y de prostata tiene barreras para la población no asegurada, quienes a pesar de ser pocos, sufren de discriminación.	DOCUMENT	Inequality in healthcare use among older people in Colombia	Cuantitativo	Tipo aseguramiento al SGSSS	La participación de personas mayores en programas de detección preventiva de cáncer de mama, de cuello uterino y de próstata, fue entre 41%-54%, considerada muy baja, dado el impacto de estas enfermedades. El acceso a estos programas fue mayor en quienes estaban asegurados.
	Principio	Equidad	Inequidad en salud en personas mayores24	Speci fically, wealth quintile, res iding in an urba n area and type of health insurance were the variables mos t sign ificantly associate d with the utilizati on of ever y healthcare service aside from hospit alization . Older adults from the wealth iest quintile wer e between 1.5 and 3.5 times more likely to use an outpatient or preve ntive service compared to the poorest quin tiles	Admin	2021-09-06	70	0.006	La equidad vulnerada dado el comportamiento en el cual el quintil de riqueza reside en -areas urbanas, tiene aseguramiento en salud y esta asociado al uso significativo de todos los servicios de salud, además de la hospitalización, situación que no sucede con el quintil más pobre. Demostrando, que las políticas están fallando en mejorar la salud de las personas de escasos recursos, vulnerables o …	DOCUMENT	Inequality in healthcare use among older people in Colombia	Cuantitativo	Desventajas para acceder a los servicios de salud	En este estudio sobre inequidad en salud de personas mayores, se identificó que el quintil más rico quienes residen en zonas urbanas y estan cubiertos por el sistema de aseguramiento en salud, se asocian con la mayor utilización de cada uno de los servicios de salud. Esta población es más probable en 1.5 y 3.5 veces que utilicen servicios preventivos ambulatorios, que los quintiles más pobres, qu…
	Principio	Equidad	Inequidad en salud en personas mayores24	When compared to the uninsured , participa nts with subs idized health care were 6.3 times more like ly to have vis ited a doctor in the past 4 month s, and 2.3 times more likely to have been screened for prostate cancer ; participa nts with contrib utive healthcare insura nce were 6.4 and 5.5 times more likel y respectively.	Admin	2021-09-06	63	0.005	LA equidad se observa vulnerada dado los resultados en los cuales la población no asegurada, presentó desventajas para acceder a una visita al médico en los últimos 4 meses, de acuerdo con la fecha de aplicación del estudio	DOCUMENT	Inequality in healthcare use among older people in Colombia	Cuantitativo
	Elementos escenciales	Accesibilidad	Inequidad en salud en personas mayores24	Whe n compa ring health care utilization among insured individual s, responde nts with contrib utive health insura nce were more likel y to use prevent ive care than subsi dized ones (1.7 times more likely for the use of Pap smear; 2.2 times more like ly for the use of mammogra m; and 2.3 times mor e like ly for prostate cancer screening).	Admin	2021-09-13	67	0.005	Aunque no es posible estimar la razón por la cual los afiliados al sistema contributivo acceden en mayor a cantidad a los programas preventivos, es evidente que existen factores que generan barreras para acceder a ellos.	DOCUMENT	Inequality in healthcare use among older people in Colombia	Cuantitativo	Tipo aseguramiento al SGSSS	En personas mayores, la relación de uso de los programas preventivos entre el grupo del contributivo y del subsidiado, fue de 1.7 mayor para el frotis cervical; 2.2 veces para la mamografía; and 2.3 veces para la detección del cáncer de próstata
	Principio	Equidad	Inequidad en salud en personas mayores24	Whe n compa ring health care utilization among insured individual s, responde nts with contrib utive health insura nce were more likel y to use prevent ive care than subsi dized ones (1.7 times more likely for the use of Pap smear; 2.2 times more like ly for the use of mammogra m; and 2.3 times mor e like ly for prostate cancer screening).	Admin	2021-09-13	67	0.005	La equidad entendida en este caso como la desateción a grupos vulnerables y con escasos recursos, para acceder a programas preventivos.	DOCUMENT	Inequality in healthcare use among older people in Colombia	Cuantitativo
	Principio	Equidad	Inequidad en salud en personas mayores24	Wealth quintile and type of health insurance contributed most to the pro-rich inequality of utilization of preventive services (ranging from 27.6 to 47.9% for wealth quintile and 26.7 to 28.8% for the type of health insurance), while education also contributed (19%) to the prorich inequality in utilization of mammograms. Urban residence contributed to the inequality in every model of utilization …	Admin	2021-09-13	105	0.009	La falta de equidad se demuestra con este indicador, el cual presenta que la población más rica y educada, sin imoprtar que sea rural o urbana se favorece de los programas preventivos, como el de las mamografías. Aplicable en especial a pacientes ambulatorios.	DOCUMENT	Inequality in healthcare use among older people in Colombia	Cuantitativo
	Elementos escenciales	Accesibilidad	Inequidad en salud en personas mayores24	Wealth quintile and type of health insurance contributed most to the pro-rich inequality of utilization of preventive services (ranging from 27.6 to 47.9% for wealth quintile and 26.7 to 28.8% for the type of health insurance), while education also contributed (19%) to the prorich inequality in utilization of mammograms. Urban residence contributed to the inequality in every model of utilization …	Admin	2021-09-13	105	0.009	Hay mejor accesibiidad a programas preventivos para los ricos.	DOCUMENT	Inequality in healthcare use among older people in Colombia	Cuantitativo	Desventajas para acceder a los servicios de salud	De las personas mayores, el quíntil más rico de esta población en un rango de 27.6 to 47.9%, usó más los programas prevetivos, lo cual se relacionó con un mayor nivel educativo (19%) y vivienda en las zonas urbanas (4%).
	Principio	Equidad	Inequidad en salud en personas mayores24	We found socio-econo mic status to be one of the main determin ants of the type of health care service that patients used. Speci fically, our analysis foun d the highest magni tude of pro-ri ch ine quality in the utilization of prevent ive care (C I of 0.159 for mam mogram, and 0.131 for prostate ca ncer scree ning). These finding s are consisten t with the results of Cookson et al., who found th…	Admin	2021-09-13	155	0.013	En esta sección ilustra como las personas más pobres usan los servicios de financiamiento público con mayor frecuencia, en comparación que los ricos, pero los más ricos acceden tempranamente a los programas preventicos para la detección de cancer de mama y de prostata, en vez que los más pobres. Lo que puede estar relacinado con los resultadios en salud en ambos grupos poblacionales.	DOCUMENT	Inequality in healthcare use among older people in Colombia	Cuantitativo
	Principio	Equidad	Inequidad en salud en personas mayores24	The type of health insu rance an individua l is covered by affect s his/her health care usage. Our study results found higher odds of healthca re utilizatio n by insure d elders compared to uninsu red ones, and likewise, by contributor y elders compa red to subs idized ones. The mecha nisms by which the health insuranc e scheme produce inequali ty may be relate d to the design of the Colombian he…	Admin	2021-09-13	330	0.027	Se identifica un problema de equidad en la atención de pacientes entre los subsidiados y contributivos, dado por asuntos de finaciamiento, que va desde la esctructura misma del sistema de salud, hasta los procesos de negociaciación entre prestadores y aseguradores.	DOCUMENT	Inequality in healthcare use among older people in Colombia	Cuantitativo
	Elementos escenciales	Accesibilidad	Inequidad en salud en personas mayores24	The type of health insu rance an individua l is covered by affect s his/her health care usage. Our study results found higher odds of healthca re utilizatio n by insure d elders compared to uninsu red ones, and likewise, by contributor y elders compa red to subs idized ones. The mecha nisms by which the health insuranc e scheme produce inequali ty may be relate d to the design of the Colombian he…	Admin	2021-09-13	330	0.027	Afectación en la accesibilidad por pertenecer a uno de los dos regiimenes, siendo desventaja pertenecer al subsidiado.	DOCUMENT	Inequality in healthcare use among older people in Colombia	Cuantitativo
	Elementos escenciales	Accesibilidad	Inequidad en salud en personas mayores24	Evide nce from our stud y sugges ts that supp ly-side charact eristics , such as urba n dwel ling, contrib ute to higher utilization of health care. In Colombia, health providers , includin g physician s dedicated to specia lty and/ or comple x care and health profess ionals other than doctors (i.e. physiothera pists, nutri tionists, optometr ists), are concent rated in urban areas. Rural areas a…	Admin	2021-09-13	292	0.024	Factores que afectan el acceso a los servicios de salud: - Vivir en zonas urbanas se relacina con un mayor uso de los servicios de atención en salud. - Asimismo, los servicios y personal especializados estaán concentrados en las zonas urbanas. - En las zonas rurales hay brecha en este sentido que no permite una libre elección de proveedores de salud, respecto a las necesidades que tengan. - El mo…	DOCUMENT	Inequality in healthcare use among older people in Colombia	Cuantitativo
	METODOLOGÍA	Cuantitativo	Caracterización distribución de pediatras25	A cross-sectional study was carried out to make an esti -mation to the census of active pediatricians in Colombia for 2017. To this end, the following sources of information were used to establish the number of these specialists in Colombia in said year: records of authorized pediatric services registered at the Special Registry of Healthcare Providers (REPS, Spanish acronym for Registro Especial…	Admin	2021-09-13	255	0.045	El estudio se basó en la revisión de bases de datos del MSPS	DOCUMENT	Characterization of the number, distribution and pertinence of pediatricians in Colombia. 2017	Cuantitativo
	Elementos escenciales	Disponibilidad	Caracterización distribución de pediatras25	In 2017, based on the information retrieved in the present study, there were 3 398 pediatricians in Co -lombia. As shown in Table 1, 35.96% were in Bogotá D.C., which makes it the area with the highest num -ber of these specialists in the country, followed by the departments of Antioquia (12.30%) and Valle del Cauca (9.59%), while in the departments of Vichada and Vaupés no presence or service de…	Admin	2021-09-13	79	0.014	No hay garantías por parte del Estado en el número y distribución de médicos pediatras en el país. Concentrándose en las ciudades principales ubicadas en Bogotá, Antioquía y Valle del Cauca, dejando sin disponibilidad a departamentos como Vichada y Vaupés.	DOCUMENT	Characterization of the number, distribution and pertinence of pediatricians in Colombia. 2017	Cuantitativo	Oferta de Instituciones y profesionales de la Salud	La disponibilidad de especialistas en pediatría para el 2017, basado en información recuperada evienció que en Colombia habían 3398 padiatras, todos ellos concetrados en los principales departamentos; de los cuales 35.96% estaban en Bogotá D.C., seguido por los departamentos de Antioquia (12.30%) y Valle del Cauca (9.59%), mientras que departamentos como Vichada y Vaupés no reportan presencia o p…
	Elementos escenciales	Accesibilidad	Caracterización distribución de pediatras25	In 2017, based on the information retrieved in the present study, there were 3 398 pediatricians in Co -lombia. As shown in Table 1, 35.96% were in Bogotá D.C., which makes it the area with the highest num -ber of these specialists in the country, followed by the departments of Antioquia (12.30%) and Valle del Cauca (9.59%), while in the departments of Vichada and Vaupés no presence or service de…	Admin	2021-09-13	79	0.014	Esta situación afecta el acceso a los servicios de salud, en terminos de grupos vulnerables, lo que a su vez incrementa el gasto de bolsillo, siendo otra barrera de acceso.	DOCUMENT	Characterization of the number, distribution and pertinence of pediatricians in Colombia. 2017	Cuantitativo	Desventajas para acceder a los servicios de salud	El acceso a los servicios especializados de salud, como la pediatría, en el 2017, estuvo determinado por la concentración de profesionales en las principales ciudades del país. Así, de 3398 pediatras, el 35.96% estaban en Bogotá D.C., seguido por Antioquia (12.30%) y Valle del Cauca (9.59%), mientras que en Vichada y Vaupés no hubo oferta.
	Elementos escenciales	Calidad e idoneidad profesional	Caracterización distribución de pediatras25	In 2017, based on the information retrieved in the present study, there were 3 398 pediatricians in Co -lombia. As shown in Table 1, 35.96% were in Bogotá D.C., which makes it the area with the highest num -ber of these specialists in the country, followed by the departments of Antioquia (12.30%) and Valle del Cauca (9.59%), while in the departments of Vichada and Vaupés no presence or service de…	Admin	2021-09-13	79	0.014	La calidad se afecta por la ausencia de especialidades en sitios que lorequieren por su situación de salud.	DOCUMENT	Characterization of the number, distribution and pertinence of pediatricians in Colombia. 2017	Cuantitativo	Oferta de Instituciones y profesionales de la Salud	3398 pediatras en Colombia. De ellos, el 35.96% estaban en Bogotá D.C, Antioquia con (12.30%) y Valle del Cauca con (9.59%), mientras, departamentos como el Vichada y Vaupés no reportaron el servicio de este tipo de especialista.
	Principio	Universalidad	Caracterización distribución de pediatras25	In 2017, based on the information retrieved in the present study, there were 3 398 pediatricians in Co -lombia. As shown in Table 1, 35.96% were in Bogotá D.C., which makes it the area with the highest num -ber of these specialists in the country, followed by the departments of Antioquia (12.30%) and Valle del Cauca (9.59%), while in the departments of Vichada and Vaupés no presence or service de…	Admin	2021-09-13	79	0.014	El goce efectivo del derecho afectado por la distribución de los especialistas en Colombia	DOCUMENT	Characterization of the number, distribution and pertinence of pediatricians in Colombia. 2017	Cuantitativo	Oferta de Instituciones y profesionales de la Salud	En este estudio en el cual lograron identificar la distribución de los pediatras en el país, fue posible establecer la acumulación de ellos en ciudades principales y centrales en el país y menor cantidad en zonas alejadas como Vichada y Vaupés. Siendo una muestra de la vulneración del derecho de la universalidad en la etapa de la niñez.
	Principio	Equidad	Caracterización distribución de pediatras25	In 2017, based on the information retrieved in the present study, there were 3 398 pediatricians in Co -lombia. As shown in Table 1, 35.96% were in Bogotá D.C., which makes it the area with the highest num -ber of these specialists in the country, followed by the departments of Antioquia (12.30%) and Valle del Cauca (9.59%), while in the departments of Vichada and Vaupés no presence or service de…	Admin	2021-09-13	79	0.014	Afectación de poblaciones alejadas, de bajos recursos y vulnerables.	DOCUMENT	Characterization of the number, distribution and pertinence of pediatricians in Colombia. 2017	Cuantitativo	Oferta de Instituciones y profesionales de la Salud	La inequidad se observó en este estudio en la distribución de pediatras en el país, según éste, habían 3398, de los cuales 35.96% estaban en Bogotá D.C., seguido por los departamentos de Antioquia (12.30%) y Valle del Cauca (9.59%), mientras los departamentos de Vichada and Vaupés no presentaron reportes de pediatras en dicho lugar.
	Principio	Continuidad	Caracterización distribución de pediatras25	In 2017, based on the information retrieved in the present study, there were 3 398 pediatricians in Co -lombia. As shown in Table 1, 35.96% were in Bogotá D.C., which makes it the area with the highest num -ber of these specialists in the country, followed by the departments of Antioquia (12.30%) and Valle del Cauca (9.59%), while in the departments of Vichada and Vaupés no presence or service de…	Admin	2021-09-13	79	0.014	La continuidad de los tratamientos en niños afectada por la distribución de los especialistas pediatricos.	DOCUMENT	Characterization of the number, distribution and pertinence of pediatricians in Colombia. 2017	Cuantitativo
	Principio	Prevalencia de derechos	Caracterización distribución de pediatras25	In 2017, based on the information retrieved in the present study, there were 3 398 pediatricians in Co -lombia. As shown in Table 1, 35.96% were in Bogotá D.C., which makes it the area with the highest num -ber of these specialists in the country, followed by the departments of Antioquia (12.30%) and Valle del Cauca (9.59%), while in the departments of Vichada and Vaupés no presence or service de…	Admin	2021-09-13	79	0.014	No esta garantizando la prevalencia de derechos a los niños en lagunas zonas de Colombia.	DOCUMENT	Characterization of the number, distribution and pertinence of pediatricians in Colombia. 2017	Cuantitativo	Oferta de Instituciones y profesionales de la Salud	Dada la oferta tan desigual en al país de pediatras, algunas zonas no tienen la capacidad de garantizar la atención integral a nuestros niños y niñas.
	Principio	Oportunidad	Caracterización distribución de pediatras25	In 2017, based on the information retrieved in the present study, there were 3 398 pediatricians in Co -lombia. As shown in Table 1, 35.96% were in Bogotá D.C., which makes it the area with the highest num -ber of these specialists in the country, followed by the departments of Antioquia (12.30%) and Valle del Cauca (9.59%), while in the departments of Vichada and Vaupés no presence or service de…	Admin	2021-09-13	79	0.014	La oportunidad de la prestación del servicio por las barreras creadas con la distribucuón de especialistas en Colombia	DOCUMENT	Characterization of the number, distribution and pertinence of pediatricians in Colombia. 2017	Cuantitativo
	Principio	Equidad	Caracterización distribución de pediatras25	Mortality indicators in the country show that the de -partments of Guainía, Vichada, Chocó, Vaupés and La Guajira have the highest mortality rates in children un -der 5 years of age due to ARI or caused by or associated with MNT (Table 2). Regarding mortality rates in this population, SISPRO reported that in 2016 the depart -ment of Guainía had the highest rate with 55.98 deaths per 1 000 live bi…	Admin	2021-09-13	85	0.015	La alta tasa de mortalidad de niños menores de 5 años a causa de infecciones respiratorias y mal nutrición, concuerda con la deficiencia de pediatras. Son inversa propoorcionales, es decir, a mayor tasa de muertes, menor cantidad de pediatras, en casos como: Guainía, Vichada, Chocó, Vaupés y la Guajira.	DOCUMENT	Characterization of the number, distribution and pertinence of pediatricians in Colombia. 2017	Cuantitativo	Respuesta a las necesidades de salud	En este mismo estudio sobre la distribución de pediatras se pudo evidenciar las diferencias en los indicadores de mortalidad en el país, siendo los departamentos de Guainía, Vichada, Chocó, Vaupés y La Guajira los que presentan tasas más altas de mortalidad infantil en menores de 5 años, siendo Guainía al 2016 el que tuvo las tasas más altas, con 55.98 muertes por 1000 nacidos vivos (LB), seguido…
	Principio	Equidad	Caracterización distribución de pediatras25	Regarding the pediatrician density index, in countries such as USA a density rate of 70.8 certified general pedi -atricians per 100 000 children under 18 years has been reported, 24 while in countries like Mexico, the rate is 49 per 100 000. 25 In the present study, a 20.8 pediatricians per 100 000 Colombian children under 18 years of age rate was found, which is significantly smaller. Compar -in…	Admin	2021-09-13	161	0.029	La equidad en la disponibilidad de pediatras se vulnera, bien sea por el lugar donde se vive (rural-Urbano), pero también entre paises.	DOCUMENT	Characterization of the number, distribution and pertinence of pediatricians in Colombia. 2017	Cuantitativo
	Elementos escenciales	Disponibilidad	Caracterización distribución de pediatras25	Some studies have associated this behavior with the lack of work incentives for practicing medicine in remote or poorly urbanized areas, or the living conditions these professionals have to face while staying in such areas. 2,3,18 However, it is essential to consider the dynamics among insurers, in -termediaries and flexible forms of work within health systems such as the Colombian health system,…	Admin	2021-09-13	153	0.027	Disponibilidad de los pediatras influenciada entre otras cosas por: - Falta de incentivos para la practica medica en zonas remotas o áreas con población empobrecida. - LAs condiciones de vida que deben afrontar los pediatras durante la estadía en dichos lugares - Los procesos de contratación entre aseguradores y prestadores y las dinámicas de pago percapita que induce el pago acorde con la contra…	DOCUMENT	Characterization of the number, distribution and pertinence of pediatricians in Colombia. 2017	Cuantitativo
	Elementos escenciales	Accesibilidad	Caracterización distribución de pediatras25	Some studies have associated this behavior with the lack of work incentives for practicing medicine in remote or poorly urbanized areas, or the living conditions these professionals have to face while staying in such areas. 2,3,18 However, it is essential to consider the dynamics among insurers, in -termediaries and flexible forms of work within health systems such as the Colombian health system,…	Admin	2021-09-13	153	0.027	Se vulnera la accesibilidad por el modelo de contratación entre aseguradores y prestadores lo que afecta a su vez la distribución y contratación de los pediatras.	DOCUMENT	Characterization of the number, distribution and pertinence of pediatricians in Colombia. 2017	Cuantitativo
	Principio	Continuidad	Caracterización distribución de pediatras25	Some studies have associated this behavior with the lack of work incentives for practicing medicine in remote or poorly urbanized areas, or the living conditions these professionals have to face while staying in such areas. 2,3,18 However, it is essential to consider the dynamics among insurers, in -termediaries and flexible forms of work within health systems such as the Colombian health system,…	Admin	2021-09-13	153	0.027		DOCUMENT	Characterization of the number, distribution and pertinence of pediatricians in Colombia. 2017	Cuantitativo
	Principio	Oportunidad	Caracterización distribución de pediatras25	Some studies have associated this behavior with the lack of work incentives for practicing medicine in remote or poorly urbanized areas, or the living conditions these professionals have to face while staying in such areas. 2,3,18 However, it is essential to consider the dynamics among insurers, in -termediaries and flexible forms of work within health systems such as the Colombian health system,…	Admin	2021-09-13	153	0.027		DOCUMENT	Characterization of the number, distribution and pertinence of pediatricians in Colombia. 2017	Cuantitativo
	Principio	Prevalencia de derechos	Caracterización distribución de pediatras25	Some studies have associated this behavior with the lack of work incentives for practicing medicine in remote or poorly urbanized areas, or the living conditions these professionals have to face while staying in such areas. 2,3,18 However, it is essential to consider the dynamics among insurers, in -termediaries and flexible forms of work within health systems such as the Colombian health system,…	Admin	2021-09-13	153	0.027		DOCUMENT	Characterization of the number, distribution and pertinence of pediatricians in Colombia. 2017	Cuantitativo
	Principio	Universalidad	Caracterización distribución de pediatras25	Some studies have associated this behavior with the lack of work incentives for practicing medicine in remote or poorly urbanized areas, or the living conditions these professionals have to face while staying in such areas. 2,3,18 However, it is essential to consider the dynamics among insurers, in -termediaries and flexible forms of work within health systems such as the Colombian health system,…	Admin	2021-09-13	153	0.027	La universalidad afectada por las fallas en la distribución de pediatras en Colombia	DOCUMENT	Characterization of the number, distribution and pertinence of pediatricians in Colombia. 2017	Cuantitativo
	Principio	Equidad	Caracterización distribución de pediatras25	Furthermore, Bonet-Morón et al.29 explain that, in Co -lombia, people living in the departments of Amazonas, Guainía, Guaviare, Vaupés and Vichada have access to less than 50% of the health care services available in the country. Also, Guzmán-Finol 30 found that in only 45% of all 32 departments of Colombia there are public IPSs (primary and secondary care institutions), some of which have infras…	Admin	2021-09-13	109	0.019	Se vulnera la equidad por la distribución de los pediatras, motivado por el mercado de la salud, reglamentado en el sistema de seguridad social en salud	DOCUMENT	Characterization of the number, distribution and pertinence of pediatricians in Colombia. 2017	Cuantitativo
	Elementos escenciales	Disponibilidad	Caracterización distribución de pediatras25	Furthermore, Bonet-Morón et al.29 explain that, in Co -lombia, people living in the departments of Amazonas, Guainía, Guaviare, Vaupés and Vichada have access to less than 50% of the health care services available in the country. Also, Guzmán-Finol 30 found that in only 45% of all 32 departments of Colombia there are public IPSs (primary and secondary care institutions), some of which have infras…	Admin	2021-09-13	109	0.019	Menos disponibilidad de servicios en ciertas zonas de Colombia por el mercado de salud.	DOCUMENT	Characterization of the number, distribution and pertinence of pediatricians in Colombia. 2017	Cuantitativo
	Elementos escenciales	Accesibilidad	Caracterización distribución de pediatras25	Furthermore, Bonet-Morón et al.29 explain that, in Co -lombia, people living in the departments of Amazonas, Guainía, Guaviare, Vaupés and Vichada have access to less than 50% of the health care services available in the country. Also, Guzmán-Finol 30 found that in only 45% of all 32 departments of Colombia there are public IPSs (primary and secondary care institutions), some of which have infras…	Admin	2021-09-13	109	0.019	Estos esquemas del mercado de la salud, afectan la accesibilidad al sevicio de pediatría	DOCUMENT	Characterization of the number, distribution and pertinence of pediatricians in Colombia. 2017	Cuantitativo
	Principio	Continuidad	Caracterización distribución de pediatras25	Furthermore, Bonet-Morón et al.29 explain that, in Co -lombia, people living in the departments of Amazonas, Guainía, Guaviare, Vaupés and Vichada have access to less than 50% of the health care services available in the country. Also, Guzmán-Finol 30 found that in only 45% of all 32 departments of Colombia there are public IPSs (primary and secondary care institutions), some of which have infras…	Admin	2021-09-13	109	0.019		DOCUMENT	Characterization of the number, distribution and pertinence of pediatricians in Colombia. 2017	Cuantitativo
	Principio	Prevalencia de derechos	Caracterización distribución de pediatras25	Furthermore, Bonet-Morón et al.29 explain that, in Co -lombia, people living in the departments of Amazonas, Guainía, Guaviare, Vaupés and Vichada have access to less than 50% of the health care services available in the country. Also, Guzmán-Finol 30 found that in only 45% of all 32 departments of Colombia there are public IPSs (primary and secondary care institutions), some of which have infras…	Admin	2021-09-13	109	0.019		DOCUMENT	Characterization of the number, distribution and pertinence of pediatricians in Colombia. 2017	Cuantitativo
	Principio	Universalidad	Caracterización distribución de pediatras25	Furthermore, Bonet-Morón et al.29 explain that, in Co -lombia, people living in the departments of Amazonas, Guainía, Guaviare, Vaupés and Vichada have access to less than 50% of the health care services available in the country. Also, Guzmán-Finol 30 found that in only 45% of all 32 departments of Colombia there are public IPSs (primary and secondary care institutions), some of which have infras…	Admin	2021-09-13	109	0.019		DOCUMENT	Characterization of the number, distribution and pertinence of pediatricians in Colombia. 2017	Cuantitativo	Oferta de Instituciones y profesionales de la Salud	En Colombia las personas que viven en departamentos como, el Amazonas, Guainía, Guaviare, Vaupés y Vichada tienen menos del 50% de acceso a los servicios prestados en el país (Furthermore, Bonet-Morón et al.). Asímismo, el 45% de los 32 departamentos cuentan con IPS públicas de primer y segundo nivel de atención, algunas de las cuales tienen deficit en inferaestructuray deudas; además ofrecen 18 …
	Principio	Continuidad	Continuidad en la atención de urgencias, caso chinacota26	La continuidad en la atención en salud es definida como una visión longitudinal y compartida del trabajo asistencial. En esta intervienen múltiples profesionales en diferentes centros, que actúan en tiempos distintos (8). Todo esto con el fin de garantizar el acceso oportuno a la atención, dar respuesta a las necesidades de los usuarios y velar por la salud de estos. En particular, en Colombia, e…	Admin	2021-09-15	162	0.031	El concepto y lo esperado de la continuidad de la atención, en especial en el servicio de urgencias.	DOCUMENT	Continuidad en la atención del servicio urgencias. El caso del Hospital Regional Suroriental, Chinácota, Colombia	Cuantitativo
	METODOLOGÍA	Cuantitativo	Continuidad en la atención de urgencias, caso chinacota26	Investigación cuantitativa, descriptiva, de corte transversal, en el que se buscó analizar cada una de las variables que intervienen en la continuidad de la prestación de los Servicios de Salud derivados de la atención de urgencias de la ESE Hospital Regional Sur Oriental. Dicha institución cuenta con sedes en Chinácota, Bochalema, Ragonvalia, Durania, T oledo, Labateca, Samoré y Gibraltar.	Admin	2021-09-15	59	0.011		DOCUMENT	Continuidad en la atención del servicio urgencias. El caso del Hospital Regional Suroriental, Chinácota, Colombia	Cuantitativo
	Principio	Continuidad	Continuidad en la atención de urgencias, caso chinacota26	Como se observa en la T abla 5, los tiempos de estancia en el servicio fueron, para el triaje I, en un rango entre 10 minutos a 5 días y 15 horas, con una media de 23 horas y 4 minutos y una desviación estándar de 1 día, 17 horas y 15 minutos, donde el 100% de las atenciones estuvieron por encima de lo enunciado por la norma, que indica que el “triage I: Requiere atención inmediata” (13, art. 5, …	Admin	2021-09-15	369	0.072	La continuidad de los procedimientos médicos y diagnósticos superan los criterios en tiempo definidos para la atención de los pacientes. Lo que demuestra que ni la norma, ni la ley fundamental de la salud se cumplen.	DOCUMENT	Continuidad en la atención del servicio urgencias. El caso del Hospital Regional Suroriental, Chinácota, Colombia	Cuantitativo
	Elementos escenciales	Calidad e idoneidad profesional	Continuidad en la atención de urgencias, caso chinacota26	Como se observa en la T abla 5, los tiempos de estancia en el servicio fueron, para el triaje I, en un rango entre 10 minutos a 5 días y 15 horas, con una media de 23 horas y 4 minutos y una desviación estándar de 1 día, 17 horas y 15 minutos, donde el 100% de las atenciones estuvieron por encima de lo enunciado por la norma, que indica que el “triage I: Requiere atención inmediata” (13, art. 5, …	Admin	2021-09-15	369	0.072	No se da respuesta a los estándares en cuanto al tiempo de atención a los pacientes, de auerdo con la clasifiación del triaje aplicado en urgencias.	DOCUMENT	Continuidad en la atención del servicio urgencias. El caso del Hospital Regional Suroriental, Chinácota, Colombia	Cuantitativo	Respuesta a las necesidades de salud	La atención según clasificación del TRIAJE I debe ser por reglamentación de forma inmediata, todos los casos de atención en este estudio (100%) estuvieron por encima de los esperado; el triaje II, no debe superar los treinta (30) minutos”, únicamente el 2% (116) fueron atendidos en un tiempo máximo de 30 minutos, el 68% (3988) recibieron una atención en salud posterior a las 24 horas de ingreso a…
	Principio	Prohomine	Continuidad en la atención de urgencias, caso chinacota26	Como se observa en la T abla 5, los tiempos de estancia en el servicio fueron, para el triaje I, en un rango entre 10 minutos a 5 días y 15 horas, con una media de 23 horas y 4 minutos y una desviación estándar de 1 día, 17 horas y 15 minutos, donde el 100% de las atenciones estuvieron por encima de lo enunciado por la norma, que indica que el “triage I: Requiere atención inmediata” (13, art. 5, …	Admin	2021-09-15	369	0.072	Cualquiera que sea la decisión que se tome, ésta esta en contravía de la norma vigente más favorable para la protección al derecho fundamental de la salud	DOCUMENT	Continuidad en la atención del servicio urgencias. El caso del Hospital Regional Suroriental, Chinácota, Colombia	Cuantitativo	Respuesta a las necesidades de salud	A pesar de que la norma establece unos tiempos de atención de acuerdo con la clasificación del triage realizada a un paciente, los indicadores en este caso demostraron que no se cumplió estos estándares, demostrando vulneración del principio prohomine. Por ejemplo; el 100% de las atenciones estuvieron por encima de lo enunciado por la norma, que indica que el “triage I: Requiere atención inmediat…
	METODOLOGÍA	Cuantitativo	Acceso a salud en carcel de Antioquía27	Se realizó un estudio descriptivo transversal a partir de una población de 699 privados de la libertad, distribuidos en los 6 patios que constituían el establecimiento peni -tenciario y carcelario, en el cual se seleccionó aleatoria -mente una muestra estratificada y representativa de 126 privados de la libertad.	Admin	2021-09-17	48	0.009	Se realizó en la carcel de Itagui	DOCUMENT	Access to health services for a group man deprived of their liberty in a penitentiary and prison of antioquia-colombia, 2012	Cuantitativo
	Elementos escenciales	Accesibilidad	Acceso a salud en carcel de Antioquía27	De conjunto, el 64,3% de la falta de atención se dio al mo -mento de acudir a los servicios dentro del establecimiento y el 35,7% restante cuando dicha solicitud se hizo ante la IPS asignada por la EPS . Las principales razones por las cuales no recibieron la atención médica están relacionadas con no haber podido conseguir la cita y la excesiva demora para su programación, seguidas de la no inclu…	Admin	2021-09-17	116	0.021	Se observa un problema de accesibilidad a los servicios de salud de la población penitenciaria en ANtioquía, como resultado de los procesos administrativos del sistema.	DOCUMENT	Access to health services for a group man deprived of their liberty in a penitentiary and prison of antioquia-colombia, 2012	Cuantitativo	Desventajas para acceder a los servicios de salud	El acceso a la salud de las personas encarceladas también presenta dificultades, tanto al interior de la cárcel, como al requerir atención a través del sistema de salud, administrado por las EPS. Generando demoras en la atención o no prestando el servicio por falta de insumos o declaraciones de no estar incluido en el POS. Conllevando al gasto de bolsillo o al no acceso definitivo por falta de re…
	Principio	Universalidad	Acceso a salud en carcel de Antioquía27	De conjunto, el 64,3% de la falta de atención se dio al mo -mento de acudir a los servicios dentro del establecimiento y el 35,7% restante cuando dicha solicitud se hizo ante la IPS asignada por la EPS . Las principales razones por las cuales no recibieron la atención médica están relacionadas con no haber podido conseguir la cita y la excesiva demora para su programación, seguidas de la no inclu…	Admin	2021-09-17	116	0.021	La Universalidad vulnerada por asuntos estructurales de la salud,en este caso por las directrices del POS.	DOCUMENT	Access to health services for a group man deprived of their liberty in a penitentiary and prison of antioquia-colombia, 2012	Cuantitativo
	Principio	Equidad	Acceso a salud en carcel de Antioquía27	De conjunto, el 64,3% de la falta de atención se dio al mo -mento de acudir a los servicios dentro del establecimiento y el 35,7% restante cuando dicha solicitud se hizo ante la IPS asignada por la EPS . Las principales razones por las cuales no recibieron la atención médica están relacionadas con no haber podido conseguir la cita y la excesiva demora para su programación, seguidas de la no inclu…	Admin	2021-09-17	116	0.021	La equidad vulnerada por los tiempos de asignación de las citas, dada la condición de población especial, por estar encarcelada.	DOCUMENT	Access to health services for a group man deprived of their liberty in a penitentiary and prison of antioquia-colombia, 2012	Cuantitativo
	Principio	Oportunidad	Acceso a salud en carcel de Antioquía27	De conjunto, el 64,3% de la falta de atención se dio al mo -mento de acudir a los servicios dentro del establecimiento y el 35,7% restante cuando dicha solicitud se hizo ante la IPS asignada por la EPS . Las principales razones por las cuales no recibieron la atención médica están relacionadas con no haber podido conseguir la cita y la excesiva demora para su programación, seguidas de la no inclu…	Admin	2021-09-17	116	0.021	La oportunidad de la atención afectada más en los casos de la solicitud de citas con especialistas.	DOCUMENT	Access to health services for a group man deprived of their liberty in a penitentiary and prison of antioquia-colombia, 2012	Cuantitativo	Respuesta a las necesidades de salud	En este estudio sobre el acceso a salud por parte de reclusos de una carcel de Antioquía se observaron las principales razones por las cuales no recibieron la atención médica: no se pudo conseguir la cita y la excesiva demora para su programación, seguidas de la no inclusión del servicio en el Plan Obligatorio de Salud (POS) y la falta de suministros médicos. El tiempo promedio en la programación…
	Elementos escenciales	Disponibilidad	Acceso a salud en carcel de Antioquía27	De conjunto, el 64,3% de la falta de atención se dio al mo -mento de acudir a los servicios dentro del establecimiento y el 35,7% restante cuando dicha solicitud se hizo ante la IPS asignada por la EPS . Las principales razones por las cuales no recibieron la atención médica están relacionadas con no haber podido conseguir la cita y la excesiva demora para su programación, seguidas de la no inclu…	Admin	2021-09-17	116	0.021	La atención de los presos se afecta por la disponibilidad de suministros médicos	DOCUMENT	Access to health services for a group man deprived of their liberty in a penitentiary and prison of antioquia-colombia, 2012	Cuantitativo
	Elementos escenciales	Disponibilidad	Acceso a salud en carcel de Antioquía27	El suministro de los medicamentos recetados se hizo efectivo en un 57,6% de los casos. Al 20,3% le entregaron parcialmente sus al la fue total. En el 60% de los casos no se entregaron medica -mentos ni suministros parciales debido a que no se con -taba con ellos; en el 20% de los casos, a que no estaban incluidos en el POS . En el 48% de los casos de negación total o parcial de medicamentos por p…	Admin	2021-09-17	111	0.02	MEdicamentos que no se tienen para dar continuidad a la atención	DOCUMENT	Access to health services for a group man deprived of their liberty in a penitentiary and prison of antioquia-colombia, 2012	Cuantitativo	Respuesta a las necesidades de salud	En estudio sobre el acceso a salud en carcel de Antioquía, se identificó que al 20,3% le entregaron parcialmente sus medicamentos. En el 60% de los casos no se entregaron medicamentos ni suministros parciales debido a que no se contaba con ellos (problemas de disponibilidad); en el 20% de los casos, porque no estaban incluidos en el POS.
	Elementos escenciales	Accesibilidad	Acceso a salud en carcel de Antioquía27	El suministro de los medicamentos recetados se hizo efectivo en un 57,6% de los casos. Al 20,3% le entregaron parcialmente sus al la fue total. En el 60% de los casos no se entregaron medica -mentos ni suministros parciales debido a que no se con -taba con ellos; en el 20% de los casos, a que no estaban incluidos en el POS . En el 48% de los casos de negación total o parcial de medicamentos por p…	Admin	2021-09-17	111	0.02	Hay un problema de accesibilidad a los medicamentos, generando gasto de bolsillo. Varios de los negaciones y demoras se deben a asuntos administrativos de las EPS.	DOCUMENT	Access to health services for a group man deprived of their liberty in a penitentiary and prison of antioquia-colombia, 2012	Cuantitativo
	Elementos escenciales	Calidad e idoneidad profesional	Acceso a salud en carcel de Antioquía27	El suministro de los medicamentos recetados se hizo efectivo en un 57,6% de los casos. Al 20,3% le entregaron parcialmente sus al la fue total. En el 60% de los casos no se entregaron medica -mentos ni suministros parciales debido a que no se con -taba con ellos; en el 20% de los casos, a que no estaban incluidos en el POS . En el 48% de los casos de negación total o parcial de medicamentos por p…	Admin	2021-09-17	111	0.02	Se vulnera la calidad porque la atracción se centra en aspectos normativos contrarios al derecho fundamental de la salud y la falta de criterios que centren la atención en el usuario.	DOCUMENT	Access to health services for a group man deprived of their liberty in a penitentiary and prison of antioquia-colombia, 2012	Cuantitativo	Respuesta a las necesidades de salud	En la carcel de Antioquia, el 60% de los casos no se entregaron medicamentos ni suministros parciales debido a que no se contaba con ellos. Un problema de garantizar el suministro.
	Elementos escenciales	Accesibilidad	Acceso a salud en carcel de Antioquía27	Respecto a las ayudas diagnósticas, el 40,6% de los pri -vados de la libertad declara que la IPS no se los realizó en absoluto. Al 59,4% restante se los realizaron total o parcialmente. La no disponibilidad de citas y la no inclu -sión en el POS fueron las razones principales de la total negación de estas ayudas diagnósticas. El 26% de quienes la IPS les negó este servicio tuvo la opción de acced…	Admin	2021-09-17	102	0.018	La accesibilidad truncada por asuntos administrativos relacionadas con el asegurador y prestador del servicio. Generando gasto de bolsillo en algunos casos o dejando a su suerte en otros, dado la falta de recuros del preso o de su familia para asumir costos de bolsillo.	DOCUMENT	Access to health services for a group man deprived of their liberty in a penitentiary and prison of antioquia-colombia, 2012	Cuantitativo
	Principio	Universalidad	Acceso a salud en carcel de Antioquía27	Respecto a las ayudas diagnósticas, el 40,6% de los pri -vados de la libertad declara que la IPS no se los realizó en absoluto. Al 59,4% restante se los realizaron total o parcialmente. La no disponibilidad de citas y la no inclu -sión en el POS fueron las razones principales de la total negación de estas ayudas diagnósticas. El 26% de quienes la IPS les negó este servicio tuvo la opción de acced…	Admin	2021-09-17	102	0.018	La univerrsalidad vulnerada pr los tramites administrativos del sistema, lo que hace que no se logre el goce efectivo del derecho fundamental de la salud. DEmostrado por el porcentaje de 74% de quienes necesitaban una ayuda diagnóstica no tuvieron la oportunidad de hacerlo por la falta de recursos económicos y la barrera generada por el POS y la estructura y capacidad de negociación entre asegura…	DOCUMENT	Access to health services for a group man deprived of their liberty in a penitentiary and prison of antioquia-colombia, 2012	Cuantitativo
	Principio	Equidad	Acceso a salud en carcel de Antioquía27	Respecto a las ayudas diagnósticas, el 40,6% de los pri -vados de la libertad declara que la IPS no se los realizó en absoluto. Al 59,4% restante se los realizaron total o parcialmente. La no disponibilidad de citas y la no inclu -sión en el POS fueron las razones principales de la total negación de estas ayudas diagnósticas. El 26% de quienes la IPS les negó este servicio tuvo la opción de acced…	Admin	2021-09-17	102	0.018	Hay una vulneración a la equidad, dado que quienes tuvieron dificultades económicas al final no pudieron acceder al servicio.	DOCUMENT	Access to health services for a group man deprived of their liberty in a penitentiary and prison of antioquia-colombia, 2012	Cuantitativo
	Principio	Continuidad	Acceso a salud en carcel de Antioquía27	Respecto a las ayudas diagnósticas, el 40,6% de los pri -vados de la libertad declara que la IPS no se los realizó en absoluto. Al 59,4% restante se los realizaron total o parcialmente. La no disponibilidad de citas y la no inclu -sión en el POS fueron las razones principales de la total negación de estas ayudas diagnósticas. El 26% de quienes la IPS les negó este servicio tuvo la opción de acced…	Admin	2021-09-17	102	0.018	La continuidad de los procedimientos médicos se truncan dada la barrera para acceder a las ayudas diagnósticas.	DOCUMENT	Access to health services for a group man deprived of their liberty in a penitentiary and prison of antioquia-colombia, 2012	Cuantitativo	Desventajas para acceder a los servicios de salud	En este estudio de personas privadas de la libertad en Antioquía, se identificó que a las ayudas diagnósticas, el 40,6% expresaron que la IPS no se los realizó en absoluto. Al 59,4% restante se los realizaron total o parcialmente. La no disponibilidad de citas y la no inclusión en el POS fueron las razones principales de la total negación de estas ayudas diagnósticas. El 26% de quienes la IPS les…
	Principio	Oportunidad	Acceso a salud en carcel de Antioquía27	Respecto a las ayudas diagnósticas, el 40,6% de los pri -vados de la libertad declara que la IPS no se los realizó en absoluto. Al 59,4% restante se los realizaron total o parcialmente. La no disponibilidad de citas y la no inclu -sión en el POS fueron las razones principales de la total negación de estas ayudas diagnósticas. El 26% de quienes la IPS les negó este servicio tuvo la opción de acced…	Admin	2021-09-17	102	0.018	Se pierde la oportunidad de la atención por la dilataciónde las atenciones generadas por la falta de las ayudas diagnósticas.	DOCUMENT	Access to health services for a group man deprived of their liberty in a penitentiary and prison of antioquia-colombia, 2012	Cuantitativo	Respuesta a las necesidades de salud	Otro resultado que ilustra la vulneración de la oportunidad de la atención en los reclusos de la carcel de Antioquía, se relacionó con las ayudas diagnósticas, de las cuales el 40,6% de ellos declararon que la IPS no se los realizó en absoluto; Al 59,4% restante se los realizaron total o parcialmente. El 26% de quienes la IPS les negó este servicio tuvo la opción de acceder por vía del establecim…
	Elementos escenciales	Calidad e idoneidad profesional	Acceso a salud en carcel de Antioquía27	Conforme con lo observado en el Figura 1, el 50% o más de los privados de la libertad califican como inade -cuada y muy inadecuada la continuidad y la oportunidad de la atención en salud. Bastante más grave resulta la ca -lificación que hacen los privados de la libertad de la inte -gralidad de la atención: el 60,2% la considera inadecuada y muy inadecuada (Figura 2). Contrasta con lo anterior el …	Admin	2021-09-17	267	0.048	La calidad se vincula no solo a la atención individual, sino a la integralidad de la misma, situación explicada primero por la condición de preso y segundo por los criterios de negociación entre aseguradores y prestadores del servicio de salud.	DOCUMENT	Access to health services for a group man deprived of their liberty in a penitentiary and prison of antioquia-colombia, 2012	Cuantitativo
	Principio	Oportunidad	Acceso a salud en carcel de Antioquía27	Conforme con lo observado en el Figura 1, el 50% o más de los privados de la libertad califican como inade -cuada y muy inadecuada la continuidad y la oportunidad de la atención en salud. Bastante más grave resulta la ca -lificación que hacen los privados de la libertad de la inte -gralidad de la atención: el 60,2% la considera inadecuada y muy inadecuada (Figura 2). Contrasta con lo anterior el …	Admin	2021-09-17	267	0.048		DOCUMENT	Access to health services for a group man deprived of their liberty in a penitentiary and prison of antioquia-colombia, 2012	Cuantitativo
	Principio	Continuidad	Acceso a salud en carcel de Antioquía27	Conforme con lo observado en el Figura 1, el 50% o más de los privados de la libertad califican como inade -cuada y muy inadecuada la continuidad y la oportunidad de la atención en salud. Bastante más grave resulta la ca -lificación que hacen los privados de la libertad de la inte -gralidad de la atención: el 60,2% la considera inadecuada y muy inadecuada (Figura 2). Contrasta con lo anterior el …	Admin	2021-09-17	267	0.048	En esta caso las percepciones de los presos están acorde con los casos relacionados con las dilataciones tanto de la atencón médica como con la entrega de los medicamentos.	DOCUMENT	Access to health services for a group man deprived of their liberty in a penitentiary and prison of antioquia-colombia, 2012	Cuantitativo
	Elementos escenciales	Accesibilidad	Acceso a salud en carcel de Antioquía27	En cuanto a información en salud, solo el 12% de los privados de la libertad declara que la misma les es su -ministrada por el establecimiento o por la EPS a la cual están afiliados. En este sentido, resulta bastante revelador el hecho de que solo el 27% de los privados de la libertad afirma tener información sobre el derecho a la salud.	Admin	2021-09-17	63	0.011	El 73% de la población encuestada refirió estar informados, por ningún medio sobre sus derechos a la salud.	DOCUMENT	Access to health services for a group man deprived of their liberty in a penitentiary and prison of antioquia-colombia, 2012	Cuantitativo
	Elementos escenciales	Accesibilidad	Acceso a salud en carcel de Antioquía27	Por razones de negación de servicios de consulta mé -dica y exámenes de diverso tipo, así como por haber solicitado servicios por fuera del POS , el 12% de los privados de la libertad declara haber tenido que recurrir a la acción de tutela (Figura 3). El 46,7% de estos afirmó que el fallo fue a su favor y logró que efectivamente lo atendieran. Un 20% dice que, pese a que los jueces fallaron a su …	Admin	2021-09-17	141	0.025	La accesibilidad a los servicios de salud presionada con acciones legales como la tutela. Aunque en algunos casos apesar de que el fallo de los jueces fue favorable para el preso no lograron obtener la atención médica.	DOCUMENT	Access to health services for a group man deprived of their liberty in a penitentiary and prison of antioquia-colombia, 2012	Cuantitativo
	Principio	Continuidad	Acceso a salud en carcel de Antioquía27	Por razones de negación de servicios de consulta mé -dica y exámenes de diverso tipo, así como por haber solicitado servicios por fuera del POS , el 12% de los privados de la libertad declara haber tenido que recurrir a la acción de tutela (Figura 3). El 46,7% de estos afirmó que el fallo fue a su favor y logró que efectivamente lo atendieran. Un 20% dice que, pese a que los jueces fallaron a su …	Admin	2021-09-17	141	0.025		DOCUMENT	Access to health services for a group man deprived of their liberty in a penitentiary and prison of antioquia-colombia, 2012	Cuantitativo
	Principio	Oportunidad	Acceso a salud en carcel de Antioquía27	Por razones de negación de servicios de consulta mé -dica y exámenes de diverso tipo, así como por haber solicitado servicios por fuera del POS , el 12% de los privados de la libertad declara haber tenido que recurrir a la acción de tutela (Figura 3). El 46,7% de estos afirmó que el fallo fue a su favor y logró que efectivamente lo atendieran. Un 20% dice que, pese a que los jueces fallaron a su …	Admin	2021-09-17	141	0.025		DOCUMENT	Access to health services for a group man deprived of their liberty in a penitentiary and prison of antioquia-colombia, 2012	Cuantitativo
	Principio	Equidad	Acceso a salud en carcel de Antioquía27	En cuanto al aseguramiento en salud, la privación de la libertad en estos lugares representa un factor de deterio -ro o modificación de su perfil de afiliación al sistema de salud, pues buena parte de ellos pierde su afiliación al RC y por tanto solo les queda la opción de ser afiliados al RS . Aunque a la fecha estos dos regímenes garantizan el mismo POS a sus afiliados, en el año 2012, cuando s…	Admin	2021-09-17	103	0.019	La falta de equidad promovida por un sistema que ahce diferencia entre quienes tienen la capacidad económica de afiliarse al regimen contributivo yentre quienes les toca estar afiliados en el regimen subsidadiado. Con sus consecuencias de barreras de acceso en el subsidiado para lograr desde la atención como el acceso a los medicamentos y a las ayudas diagnósticas, dado los paquetes aprobados par…	DOCUMENT	Access to health services for a group man deprived of their liberty in a penitentiary and prison of antioquia-colombia, 2012	Cuantitativo	Tipo aseguramiento al SGSSS	Este estudio que hace una observación sobre la prestación del servicio en salud en una carcel de Antioquía, presentó datos en el que se evidencia deterioro o modificación del perfil de afiliación al sistema de salud, pues buena parte de ellos pierde su afiliación al RC y por tanto solo les queda la opción de ser afiliados al RS. Aunque a la fecha estos dos regímenes garantizan el mismo POS a sus …
	Salud pública	Modelo de salud colombiano	Coordinación entre niveles asistenciales28	La Ley 100 de 1993 creó el Sistema General de Seguridad Social en Salud en Colombia, basado en un modelo de competencia gestio-nada, en el que las aseguradoras (Entidades Promotoras de Salud) compiten para conseguir a?liados y los proveedores por contratos con las aseguradoras. Las aseguradoras son responsables de garantizar la atención mediante la contratación de servicios de salud públicos o pr…	Admin	2021-09-17	133	0.016	El modelo de salud explicado desde el mercado, en el cual hay compentecia en diferentes niveles. Desde las aseguradoras por tener mayor cantidad de afiliados y los prestadores por obtener contratos con las aseguradores al mejor precio y calidad.	DOCUMENT	Factors influencing the use of mechanisms for coordinating healthcare levels in Colombia	Cualitativo
	METODOLOGÍA	Cualitativo	Coordinación entre niveles asistenciales28	Se trata de un estudio cualitativo de tipo descriptivointerpretativo	Admin	2021-09-17	9	0.001		DOCUMENT	Factors influencing the use of mechanisms for coordinating healthcare levels in Colombia	Cualitativo
	Elementos escenciales	Calidad e idoneidad profesional	Coordinación entre niveles asistenciales28	También reportaron problemas en el uso del formulario, con algunas diferencias entre niveles. Los médicos generales (MG) identi?caron la pérdida frecuente de la referencia durante la autorización de servicios o por el paciente, y los especialistas identi?caron problemas con el registro de la información (letra ilegible, información poco pertinente o insu?ciente). Estos problemas llevan a reconstr…	Admin	2021-09-17	107	0.013	Los problemas relacionados con la legibilidad de la letra en las historia clinicas, con llevan a repetir la historia clinica, los examenes diagnósticos y a fracturrar la coordinación de la información entre niveles de atención de una misma red de servicio. Lo que está en contravía de los preceptos de la calidad en salud.	DOCUMENT	Factors influencing the use of mechanisms for coordinating healthcare levels in Colombia	Cualitativo	Redes e integración de las instituciones de salud	La prestación del servicio se afecta en los procesos de referencia y contrarreferencia de pacientes, dado por los problemas de tranferencia de información, por ejemplo historias clínicas con letra ilegible, especialistas que no hacen contrarreferencia y limitan el seguimiento en los niveles de atención primaria. Situación que es promovida por las fallas en las directrices del sistema de salud
	Principio	Oportunidad	Coordinación entre niveles asistenciales28	También reportaron problemas en el uso del formulario, con algunas diferencias entre niveles. Los médicos generales (MG) identi?caron la pérdida frecuente de la referencia durante la autorización de servicios o por el paciente, y los especialistas identi?caron problemas con el registro de la información (letra ilegible, información poco pertinente o insu?ciente). Estos problemas llevan a reconstr…	Admin	2021-09-17	107	0.013	Situaciones que afectan la continuidad de las intervenciones y tratamientos	DOCUMENT	Factors influencing the use of mechanisms for coordinating healthcare levels in Colombia	Cualitativo	Redes e integración de las instituciones de salud	Los procedimientos de trasferencia de pacientes de una institución a otra fallaron por varios motivos, entre ellos; el uso de formularios, con algunas diferencias entre niveles de atención, la pérdida frecuente de la referencia durante la autorización de servicios o por el paciente, problemas con el registro de la información (letra ilegible, información poco pertinente o insuficiente). Estos pro…
	Principio	Oportunidad	Coordinación entre niveles asistenciales28	Como factores que in?uyen en el uso del formulario de referencia/contrarreferencia, las personas entrevistadas destacaron la falta de tiempo para elaborarla, debido al exceso de trabajo y los trámites administrativos que deben realizar los/las médicos/as durante la consulta. Además, los/las informantes de atención especializada identi?caron la falta de formación del/de la MG para registrar adecua…	Admin	2021-09-17	111	0.013		DOCUMENT	Factors influencing the use of mechanisms for coordinating healthcare levels in Colombia	Cualitativo
	Elementos escenciales	Calidad e idoneidad profesional	Coordinación entre niveles asistenciales28	Como factores que in?uyen en el uso del formulario de referencia/contrarreferencia, las personas entrevistadas destacaron la falta de tiempo para elaborarla, debido al exceso de trabajo y los trámites administrativos que deben realizar los/las médicos/as durante la consulta. Además, los/las informantes de atención especializada identi?caron la falta de formación del/de la MG para registrar adecua…	Admin	2021-09-17	111	0.013	La calidad o la falta de ella involucrada por la falta de articulación entre niveles de atención y profesionales de la salud, lo que coloca en riesgo la vida del paciente por la lentitud con la transferencia de la información, el medio utilizado y la sincronía de trabajo entre medicos generales y especialistas.	DOCUMENT	Factors influencing the use of mechanisms for coordinating healthcare levels in Colombia	Cualitativo
	Elementos escenciales	Calidad e idoneidad profesional	Coordinación entre niveles asistenciales28	Los resultados indican una limitada implementación de mecanismos de coordinación clínica, con predominio de mecanismos de transferencia de información, y solo en un programa de atención materno-perinatal se implementan mecanismos de gestión clínica, pero con problemas en su uso. Estos problemas se asocian principalmente a factores organizativos (falta de tiempo, rotación del personal, uso adminis…	Admin	2021-09-17	169	0.02	La calidad de la atención se vulnera porque las tecnologías que vinculan los sistemas informaticos para el manejo de las historias cliínicas que permiten la transferencia de información entre instituciones y niveles de atención, se centra más en procesos administrativos de negociación y cobro y se centra en la atención al usuario. Fracturando y colocando en riesgo la vida y la salud de los usuari…	DOCUMENT	Factors influencing the use of mechanisms for coordinating healthcare levels in Colombia	Cualitativo
	Salud pública	Modelo de salud colombiano	Coordinación entre niveles asistenciales28	Los resultados indican una limitada implementación de mecanismos de coordinación clínica, con predominio de mecanismos de transferencia de información, y solo en un programa de atención materno-perinatal se implementan mecanismos de gestión clínica, pero con problemas en su uso. Estos problemas se asocian principalmente a factores organizativos (falta de tiempo, rotación del personal, uso adminis…	Admin	2021-09-17	169	0.02	Las políticas en salud no promueven la coordinación y sincronía entre los niveles de atención, lo que afecta la calidad de la atención al usuario.	DOCUMENT	Factors influencing the use of mechanisms for coordinating healthcare levels in Colombia	Cualitativo
	Elementos escenciales	Calidad e idoneidad profesional	Coordinación entre niveles asistenciales28	Los principales factores organizativos que limitan el uso adecuado de los mecanismos son la falta de tiempo durante la consulta y la rotación frecuente del personal, que pueden estar relacionados con diferentes elementos contextuales. Por un lado, la búsqueda de la sostenibilidad ?scal y ?nanciera por parte de los proveedores públicos (características de un modelo de salud basado en el mercado)9,…	Admin	2021-09-17	105	0.012	La calidad de la atención influida por asuntos relacionados con el modelo de salud basado en el mercado, lo que no solo afecta la toma de datos de pare delmédico, sino que afecta el tiempo de consulta, la práctica médica y la autonomía profesional.	DOCUMENT	Factors influencing the use of mechanisms for coordinating healthcare levels in Colombia	Cualitativo
	Principio	Progresividad del derecho	Coordinación entre niveles asistenciales28	Los principales factores organizativos que limitan el uso adecuado de los mecanismos son la falta de tiempo durante la consulta y la rotación frecuente del personal, que pueden estar relacionados con diferentes elementos contextuales. Por un lado, la búsqueda de la sostenibilidad ?scal y ?nanciera por parte de los proveedores públicos (características de un modelo de salud basado en el mercado)9,…	Admin	2021-09-17	105	0.012	Lo que demuestra que aún el sistema debe mejorar, a pesar de los años que tiene en funcionamiento, todavía requiere implementyar tecnologías y sistemas que ayuden a realizar síncronización de información que facilite la atención de los usuarios, ofreciendosolución a diferentes casos de barreras, entre ellas las geograficas, administrativas, entre otras. Todo lo comentado buscando mejor informació…	DOCUMENT	Factors influencing the use of mechanisms for coordinating healthcare levels in Colombia	Cualitativo	Humanización del servicio	El servicio se vuelve deshumanizado por el cumplimiento de tiempos de atención, vulneración de derechos a los trabajadores de las áreas de la salud. Menores resultados en salud por lograr eficiencia, sostenibilidad y rentabilidad.
	METODOLOGÍA	Cuantitativo	Acceso servicios de salud en situación de discapacidad zarzal29	Tipo de estudio. Estudio cuantitativo, con diseño observacional, aprobado por el Comité de Ética de la Investigación de la Facultad de Ciencias de la Salud de la Pon -tificia Universidad Javeriana seccional Cali. Contexto, población y muestra. El estudio se desarrolló en Zarzal (Valle del Cauca, Colombia), que [] tiene una población de 43 035 habitantes (14),[] distribuidos en un corregimiento y …	Admin	2021-09-20	84	0.021		DOCUMENT	Health services accessibility for people with physical disabilities in zarzal (Valle del Cauca, Colombia)	Cuantitativo
	Elementos escenciales	Accesibilidad	Acceso servicios de salud en situación de discapacidad zarzal29	Acceso a servicios preventivos. El 66.1 % de los encuestados acudió al médico en el último año como medida preventiva, el 21,4 % asistió al médico y al odontólogo, 1,8 % solo al odontólogo. El 10,7 % no asistió a ninguna consulta preventiva. Del total de la muestra, 73.2 % utilizó más de un medio de transporte para llegar al servicio de salud. Con relación al tiempo empleado para llegar al lugar …	Admin	2021-09-20	241	0.059	La accesibilidad vulnerada por el tiempo y los medios de transporte para recibir atención médica o asistencial A pesar de que la mayoría percibió una buena atención en los procesos de atención curativa (75%); el 11% se le negó la atención por asuntos de negiciación entre el asegurador y el prestador.	DOCUMENT	Health services accessibility for people with physical disabilities in zarzal (Valle del Cauca, Colombia)	Cuantitativo	Desventajas para acceder a los servicios de salud	En cuanto al acceso a salud de personas con discapacidad en Zarzal, se evidenció; un buen comportamiento de los tiempos de espera, aunque un 20% presentó problemas para acceder a los tratamientos por falta de dinero para los copagos o por las dilataciones para las autorizaciones por parte de las EPS.
	Principio	Continuidad	Acceso servicios de salud en situación de discapacidad zarzal29	Acceso a servicios preventivos. El 66.1 % de los encuestados acudió al médico en el último año como medida preventiva, el 21,4 % asistió al médico y al odontólogo, 1,8 % solo al odontólogo. El 10,7 % no asistió a ninguna consulta preventiva. Del total de la muestra, 73.2 % utilizó más de un medio de transporte para llegar al servicio de salud. Con relación al tiempo empleado para llegar al lugar …	Admin	2021-09-20	241	0.059	Igualmente, se identificaron barreras para el acceso a la consuta médica o para la continuidad de los tratamientos, debido a los costos de bolsillo (21%) para asumir los copagos, o porque la EPS no autorizó los tratamientos o por los tramites excesivos para eventos no POS.	DOCUMENT	Health services accessibility for people with physical disabilities in zarzal (Valle del Cauca, Colombia)	Cuantitativo
	Principio	Equidad	Acceso servicios de salud en situación de discapacidad zarzal29	Acceso a servicios preventivos. El 66.1 % de los encuestados acudió al médico en el último año como medida preventiva, el 21,4 % asistió al médico y al odontólogo, 1,8 % solo al odontólogo. El 10,7 % no asistió a ninguna consulta preventiva. Del total de la muestra, 73.2 % utilizó más de un medio de transporte para llegar al servicio de salud. Con relación al tiempo empleado para llegar al lugar …	Admin	2021-09-20	241	0.059	La equidad vulnerada por los procedimentos y requisitos del sistema de salud, en la cual se afecta la atención de población vulnerable o de los sujetos de especial atención.	DOCUMENT	Health services accessibility for people with physical disabilities in zarzal (Valle del Cauca, Colombia)	Cuantitativo	Desventajas para acceder a los servicios de salud	Este estudio realizado a personas con discapacidad en el municipio de Zarzal, Valle, presentó algunos resultados en los cuales se evidencia asuntos de inequidad rewlacionado con sujetos de atenciñon especial, de esta forma el 75% consideró que le brindaron la atención necesaria; les negaron la prestación del servicio por encontrarse afiliados a una EPS que no tenía convenio con la IPS al 11.1%. D…
	Principio	Universalidad	Acceso servicios de salud en situación de discapacidad zarzal29	Acceso a servicios preventivos. El 66.1 % de los encuestados acudió al médico en el último año como medida preventiva, el 21,4 % asistió al médico y al odontólogo, 1,8 % solo al odontólogo. El 10,7 % no asistió a ninguna consulta preventiva. Del total de la muestra, 73.2 % utilizó más de un medio de transporte para llegar al servicio de salud. Con relación al tiempo empleado para llegar al lugar …	Admin	2021-09-20	241	0.059	No se está garantizando efectivamente el derecho a la salud por las barreras generadas por los requisitos del sistema de salud.	DOCUMENT	Health services accessibility for people with physical disabilities in zarzal (Valle del Cauca, Colombia)	Cuantitativo
	Principio	Oportunidad	Acceso servicios de salud en situación de discapacidad zarzal29	Por su parte, el 67.4 % fue remitido a médico especialista ; las especialidades con mayor demanda de servicios fueron fisioterapeuta y cirugía con 19.4 %, y médico internista con 16.1 %. Un 45.2 % refirió que fue atendido con consulta con el especialista entre dos a cuatro semanas; a un 29 % no lo habían atendido al momento de la Encuesta, y el 6.5 % tardó de uno a tres meses. Al 20 % la EPS no l…	Admin	2021-09-20	106	0.026	A pesar de que la mayoría fue atendido en un mes o menos, el 6,5% de los usuarios remitidos a especialistas no cumplieron la oportunidad con el tiempo de atención, el cual supeó el mes, hasta tres meses en algunos casos. Lo más grave es con los medicamentos que apesar de ser formulados, éstos no se entregan por no estar incluisod en el POS.	DOCUMENT	Health services accessibility for people with physical disabilities in zarzal (Valle del Cauca, Colombia)	Cuantitativo	Respuesta a las necesidades de salud	El acceso a servicios de salud en situación de discapacidad en Zarzal, presentó los siguientes datos que vulneraron la oportunidad de la atención; Apesar de que un 45.2% refirió ser atendido en consulta con el especialista entre dos a cuatro semanas; a un 29% no lo habían atendido al momento de la Encuesta, y el 6.5% tardó de uno a tres meses para ser atendido. Al 20% la EPS no les entregó medica…
	Principio	Equidad	Acceso servicios de salud en situación de discapacidad zarzal29	Por su parte, el 67.4 % fue remitido a médico especialista ; las especialidades con mayor demanda de servicios fueron fisioterapeuta y cirugía con 19.4 %, y médico internista con 16.1 %. Un 45.2 % refirió que fue atendido con consulta con el especialista entre dos a cuatro semanas; a un 29 % no lo habían atendido al momento de la Encuesta, y el 6.5 % tardó de uno a tres meses. Al 20 % la EPS no l…	Admin	2021-09-20	106	0.026	Lo más grave es con los medicamentos que apesar de ser formulados, éstos no se entregan por no estar incluisod en el POS.	DOCUMENT	Health services accessibility for people with physical disabilities in zarzal (Valle del Cauca, Colombia)	Cuantitativo	Desventajas para acceder a los servicios de salud	A este mismo grupo poblacional con discapacidad en Zarzal Valle, al 20% la EPS no les entregó medicamentos y al 37.1% solo algunos de ellos. A quienes no les entregaron medicamentos, el 71.4 % fue por no estar incluidos en el POS. Lo que demuestra inequidad a población vulnerable y de especial atención.
	Principio	Prohomine	Acceso servicios de salud en situación de discapacidad zarzal29	Por su parte, el 67.4 % fue remitido a médico especialista ; las especialidades con mayor demanda de servicios fueron fisioterapeuta y cirugía con 19.4 %, y médico internista con 16.1 %. Un 45.2 % refirió que fue atendido con consulta con el especialista entre dos a cuatro semanas; a un 29 % no lo habían atendido al momento de la Encuesta, y el 6.5 % tardó de uno a tres meses. Al 20 % la EPS no l…	Admin	2021-09-20	106	0.026	Lo más grave es con los medicamentos que apesar de ser formulados, éstos no se entregan por no estar incluisod en el POS; el mercado de salud en contra de lo más favorable para garantizar el derecho a la salud.	DOCUMENT	Health services accessibility for people with physical disabilities in zarzal (Valle del Cauca, Colombia)	Cuantitativo
	Principio	Sostenibilidad	Acceso servicios de salud en situación de discapacidad zarzal29	Por su parte, el 67.4 % fue remitido a médico especialista ; las especialidades con mayor demanda de servicios fueron fisioterapeuta y cirugía con 19.4 %, y médico internista con 16.1 %. Un 45.2 % refirió que fue atendido con consulta con el especialista entre dos a cuatro semanas; a un 29 % no lo habían atendido al momento de la Encuesta, y el 6.5 % tardó de uno a tres meses. Al 20 % la EPS no l…	Admin	2021-09-20	106	0.026	La sostenibilidad y rentabilidad de los aseguradores y del sistema a costa de la salud de los Colombianos.	DOCUMENT	Health services accessibility for people with physical disabilities in zarzal (Valle del Cauca, Colombia)	Cuantitativo	Respuesta a las necesidades de salud	De los pacientes en situación de discapacidad en Zarzal a un 29% no lo habían atendido al momento de la Encuesta, y el 6.5% tardó de uno a tres meses. Al 20% la EPS no les entregó medicamentos y al 37.1% solo algunos de ellos. A quienes no les entregaron medica -mentos, el 71.4% fue por no estar incluidos en el POS. La sostenibilidad pensada para las garantías de los aseguradores en detrimento de…
	Principio	Continuidad	Acceso servicios de salud en situación de discapacidad zarzal29	En cuanto al acceso a servicio de hospitalización , el 10.7 % de las personas lo utilizó. Todos consideraron que la calidad de la atención fue buena y que su necesidad de salud fue resuelta. La información completa sobre los resultados de este módulo se presenta en la tabla 2. La tabla 3 resume la oportunidad de la atención, atención de la necesidad y cali -dad de la atención valorada por las per…	Admin	2021-09-20	73	0.018	La continuidad de los tratamientos en los procesos de hospitalización en este estudio y en otros evidencia que si cumple con sufinalidad de garantizar el derecho fundamental de la salud, si importar en algunos casos el régimen al que pertenezca.	DOCUMENT	Health services accessibility for people with physical disabilities in zarzal (Valle del Cauca, Colombia)	Cuantitativo
	Elementos escenciales	Accesibilidad	Acceso servicios de salud en situación de discapacidad zarzal29	El 67.9 % expresó que no había tenido acceso a procedimientos y terapias de rehabilitación en los últimos 6 meses. El 22.9 % lleva de 0 a 1 año sin recibir servicio de rehabilitación, 28.6 % de 2 a 5 años, 17.1 % de 6 a 10 años y 31.4 % más de 10 años. Los motivos: falta de dinero 39.5 %, ya la terminó 23.7 %, no sabe 18.4 %, cree que ya no la necesita 10.5%, no le gusta 5.3 % y porque el centro …	Admin	2021-09-20	133	0.033	La accesibilidad a la continuidad de los tratamientos por falta de dinero (40%); las distancias para recibir las terapias o rehailitación es otra barrera (2,6%). El suministro de protesis y/o medicamentos permanentes afectados por asuntos administrativos de las EPS.	DOCUMENT	Health services accessibility for people with physical disabilities in zarzal (Valle del Cauca, Colombia)	Cuantitativo
	Principio	Continuidad	Acceso servicios de salud en situación de discapacidad zarzal29	El 67.9 % expresó que no había tenido acceso a procedimientos y terapias de rehabilitación en los últimos 6 meses. El 22.9 % lleva de 0 a 1 año sin recibir servicio de rehabilitación, 28.6 % de 2 a 5 años, 17.1 % de 6 a 10 años y 31.4 % más de 10 años. Los motivos: falta de dinero 39.5 %, ya la terminó 23.7 %, no sabe 18.4 %, cree que ya no la necesita 10.5%, no le gusta 5.3 % y porque el centro …	Admin	2021-09-20	133	0.033	La accesibilidad a la continuidad de los tratamientos por falta de dinero (40%); las distancias para recibir las terapias o rehailitación es otra barrera (2,6%). El suministro de protesis y/o medicamentos permanentes afectados por asuntos administrativos de las EPS.	DOCUMENT	Health services accessibility for people with physical disabilities in zarzal (Valle del Cauca, Colombia)	Cuantitativo	Desventajas para acceder a los servicios de salud	Las personas con discapacidad que participaron en este estudio en Zarzal Valle del Cauca expresaron que, el 67.9 % no había tenido acceso a procedimientos y terapias de rehabilitación en los últimos 6 meses. El 22.9 % lleva de 0 a 1 año sin recibir servicio de rehabilitación, 28.6 % de 2 a 5 años, 17.1 % de 6 a 10 años y 31.4 % más de 10 años. Los motivos: falta de dinero 39.5 %, ya la terminó 23…
	Principio	Progresividad del derecho	Acceso servicios de salud en situación de discapacidad zarzal29	El 67.9 % expresó que no había tenido acceso a procedimientos y terapias de rehabilitación en los últimos 6 meses. El 22.9 % lleva de 0 a 1 año sin recibir servicio de rehabilitación, 28.6 % de 2 a 5 años, 17.1 % de 6 a 10 años y 31.4 % más de 10 años. Los motivos: falta de dinero 39.5 %, ya la terminó 23.7 %, no sabe 18.4 %, cree que ya no la necesita 10.5%, no le gusta 5.3 % y porque el centro …	Admin	2021-09-20	133	0.033	La accesibilidad a la continuidad de los tratamientos por falta de dinero (40%); las distancias para recibir las terapias o rehailitación es otra barrera (2,6%). El suministro de protesis y/o medicamentos permanentes afectados por asuntos administrativos de las EPS.	DOCUMENT	Health services accessibility for people with physical disabilities in zarzal (Valle del Cauca, Colombia)	Cuantitativo	Desventajas para acceder a los servicios de salud	El 67.9 % expresó que no había tenido acceso a procedimientos y terapias de rehabilitación en los últimos 6 meses. El 22.9 % lleva de 0 a 1 año sin recibir servicio de rehabilitación, 28.6 % de 2 a 5 años, 17.1 % de 6 a 10 años y 31.4 % más de 10 años. Los motivos: falta de dinero 39.5 %, ya la terminó 23.7 %, no sabe 18.4 %, cree que ya no la necesita 10.5%, no le gusta 5.3 % y porque el centro …
	Principio	Prohomine	Acceso servicios de salud en situación de discapacidad zarzal29	El 67.9 % expresó que no había tenido acceso a procedimientos y terapias de rehabilitación en los últimos 6 meses. El 22.9 % lleva de 0 a 1 año sin recibir servicio de rehabilitación, 28.6 % de 2 a 5 años, 17.1 % de 6 a 10 años y 31.4 % más de 10 años. Los motivos: falta de dinero 39.5 %, ya la terminó 23.7 %, no sabe 18.4 %, cree que ya no la necesita 10.5%, no le gusta 5.3 % y porque el centro …	Admin	2021-09-20	133	0.033	No se identifica decisiones en beneficio de la población necesitada.	DOCUMENT	Health services accessibility for people with physical disabilities in zarzal (Valle del Cauca, Colombia)	Cuantitativo	Respuesta a las necesidades de salud	Algunos aspectos que demuestran interpretación desfavorable hacia el paciente, a pesar de que este principio incita a tomar decisiones en el marco de la protección del derecho fundamental: de los pacientes don discapacidad en Zarzal, el 67.9% expresó que no había tenido acceso a procedimientos y terapias de rehabilitación en los últimos 6 meses. El 22.9 % lleva de 0 a 1 año sin recibir servicio d…
	Elementos escenciales	Accesibilidad	Acceso servicios de salud en situación de discapacidad zarzal29	El 80.4 % no ha tenido continuidad en su pro -ceso de rehabilitación; las principales razones reportadas fueron: retrasos en las autorizacio -nes por parte de las EPS 41.3 %, demoras en citas para procedimientos y terapias 30.4 %, y falta de personal de salud especializado en la atención de discapacidad 21.7 %. El 51.8 % no ha recibido, al igual que su familia, edu -cación respecto al manejo de l…	Admin	2021-09-20	193	0.048	De nuevo los tramites administrativos de las EPS, en relación con las autorizaciones son factores que generan bareras para acceder las terapias de rehabilitación. No reciben información sobre sus derechos, ni entrenan a los cuidadores aún reconociendo que en algunos casos requiere de acompañamiento y cuidados permanentes.	DOCUMENT	Health services accessibility for people with physical disabilities in zarzal (Valle del Cauca, Colombia)	Cuantitativo	Desventajas para acceder a los servicios de salud	Las personas con discapacidad de Zarzal, en su mayoría (80,4%) expresaron falta de continuidad en el acceso a procedimientos y terapias de rehabilitación. Refieren no recibir educación para el manejo de su estado de salud y solo el 53,6% logran tener una buena percepción del tratamiento recibido. Estas fallas conllevan al gasto de bolsillo de la familia.
	Principio	Oportunidad	Acceso servicios de salud en situación de discapacidad zarzal29	El 80.4 % no ha tenido continuidad en su pro -ceso de rehabilitación; las principales razones reportadas fueron: retrasos en las autorizacio -nes por parte de las EPS 41.3 %, demoras en citas para procedimientos y terapias 30.4 %, y falta de personal de salud especializado en la atención de discapacidad 21.7 %. El 51.8 % no ha recibido, al igual que su familia, edu -cación respecto al manejo de l…	Admin	2021-09-20	193	0.048	La oportunidad de la rehabilitación esta mal calificada (9,9%). También los trámites excesivos (66, 7% del 39,3) de quienes calificaron como mala la calidad de atención.	DOCUMENT	Health services accessibility for people with physical disabilities in zarzal (Valle del Cauca, Colombia)	Cuantitativo	Respuesta a las necesidades de salud	En el caso de la atención de los discapacitados en Zarzal, el 53.6% consideró que durante el proceso de rehabilitación le han brindado la atención necesaria para su situación de discapacidad física, mientras que el 35.7% no lo considera así. De manera coherente con esto, la calidad de la atención fue calificada como buena y muy buena por un 51.8 % y como mala y muy mala por un 39.3 %. De estos úl…
	Elementos escenciales	Aceptabilidad	Acceso servicios de salud en situación de discapacidad zarzal29	El 80.4 % no ha tenido continuidad en su pro -ceso de rehabilitación; las principales razones reportadas fueron: retrasos en las autorizacio -nes por parte de las EPS 41.3 %, demoras en citas para procedimientos y terapias 30.4 %, y falta de personal de salud especializado en la atención de discapacidad 21.7 %. El 51.8 % no ha recibido, al igual que su familia, edu -cación respecto al manejo de l…	Admin	2021-09-20	193	0.048	La aceptabilidad afectada por el trato respetuoso de personal médico o profesional administrativo.	DOCUMENT	Health services accessibility for people with physical disabilities in zarzal (Valle del Cauca, Colombia)	Cuantitativo	Respuesta a las necesidades de salud	En este caso, los pacientes con discapacidad no han sido atendidos en sus necesidades de salud, así el 80,4% de ellos no han tenido continuidad en sus procesos de rehabilitación, lo que conlevado a un deterioro de la salud de la persona con discapacidad.
	Elementos escenciales	Calidad e idoneidad profesional	Acceso servicios de salud en situación de discapacidad zarzal29	El 80.4 % no ha tenido continuidad en su pro -ceso de rehabilitación; las principales razones reportadas fueron: retrasos en las autorizacio -nes por parte de las EPS 41.3 %, demoras en citas para procedimientos y terapias 30.4 %, y falta de personal de salud especializado en la atención de discapacidad 21.7 %. El 51.8 % no ha recibido, al igual que su familia, edu -cación respecto al manejo de l…	Admin	2021-09-20	193	0.048	La calidad afectada por el trato respetuoso de personal médico o profesional administrativo. Infraestructura defectuosa.	DOCUMENT	Health services accessibility for people with physical disabilities in zarzal (Valle del Cauca, Colombia)	Cuantitativo	Desventajas para acceder a los servicios de salud	Los pacientes en Zarzal con discapacidad, en un 80,4% no han tenido continuidad con su rehabilitación por asuntos administrativos, de estos el 21% es por falta de personal especializado en discapacidad. Estos asuntos administrativos demuestran que los servicios no se centran en el usuario.
	Principio	Universalidad	Acceso servicios de salud en situación de discapacidad zarzal29	Los resultados mostraron que aun cuando el total de las personas encuestadas se encontra -ban afiliadas al SGSSS, indicando cobertura, esto no ha garantizado el acceso a servicios de salud integrales y oportunos para esta pobla -ción en Zarzal.	Admin	2021-09-20	39	0.01	No se está gozando plenamente del derecho a la salud, a pesar de la buena cobertura en cuestión de afiliación al SGSSS.	DOCUMENT	Health services accessibility for people with physical disabilities in zarzal (Valle del Cauca, Colombia)	Cuantitativo
	Elementos escenciales	Accesibilidad	Acceso servicios de salud en situación de discapacidad zarzal29	Los resultados mostraron que aun cuando el total de las personas encuestadas se encontra -ban afiliadas al SGSSS, indicando cobertura, esto no ha garantizado el acceso a servicios de salud integrales y oportunos para esta pobla -ción en Zarzal.	Admin	2021-09-20	39	0.01	Problemas para acceder a las citas médicas, con medico general, especialistas, rehabilitación y equipos (protesis) y/o medicamentos	DOCUMENT	Health services accessibility for people with physical disabilities in zarzal (Valle del Cauca, Colombia)	Cuantitativo
	Principio	Equidad	Acceso servicios de salud en situación de discapacidad zarzal29	Los hallazgos de este estudio confirman que las personas en situación de discapacidad física del municipio de Zarzal se enfrentan a un sistema de salud con un enfoque más curativo que preventivo, toda vez que se exponen a barreras de acceso oportuno, continuo e integral. Todo aquello que no se encuentre en el “paquete” (POS) supone obstáculos para acceder a los servicios. Esto se puede traducir e…	Admin	2021-09-20	96	0.024	El enfoque curativo, como el del mercado de la salud, definido por el POS, se convierte en un factor que promueve la inequidad en salud, pero también influye en la pobreza de la población vulnerable y que requiere de especial protección.	DOCUMENT	Health services accessibility for people with physical disabilities in zarzal (Valle del Cauca, Colombia)	Cuantitativo
	Principio	Equidad	Acceso servicios de salud en situación de discapacidad zarzal29	En particular, en el acceso a servicios curativos se evidenciaron demoras en la oportunidad de la atención, problemas para llevar a cabo el tratamiento en cuanto a medicamentos, exámenes y procedimientos prescritos, y falta de acceso por falta de dinero debido a eventos no POS. Estudios previos ya habían mostrado que personas con discapacidad visual habían tenido que recurrir a la acción de tutel…	Admin	2021-09-20	181	0.045	La mayoría de la población eran de estratos 1, 2 y 3, sin capacidad de pago pero teniendo que asumir gastos de bolsillo, cuando pueden, y cuando no, pues se quedan sin losmedicamentos o sin los equipos o protesis que pueden mejorar su calidad de vida.	DOCUMENT	Health services accessibility for people with physical disabilities in zarzal (Valle del Cauca, Colombia)	Cuantitativo
	Elementos escenciales	Accesibilidad	Acceso servicios de salud en situación de discapacidad zarzal29	En particular, en el acceso a servicios curativos se evidenciaron demoras en la oportunidad de la atención, problemas para llevar a cabo el tratamiento en cuanto a medicamentos, exámenes y procedimientos prescritos, y falta de acceso por falta de dinero debido a eventos no POS. Estudios previos ya habían mostrado que personas con discapacidad visual habían tenido que recurrir a la acción de tutel…	Admin	2021-09-20	181	0.045	El mercado de la salud afectando el accceo a los medicamentos, a las protesis y a la calidad de vida, a pesar de las dificultades económicas que éstos puedan tener.	DOCUMENT	Health services accessibility for people with physical disabilities in zarzal (Valle del Cauca, Colombia)	Cuantitativo
	METODOLOGÍA	Cualitativo	Deshumanización en la prestación del servicio30	A study with qualitative approach was conducted by using the procedures proposed by the Grounded theory to analyze the data. (5) Of the total number of mothers participating in the study, 18 complied with the inclusion criteria of being over 14 years of age, receiving parturition care in a health service of the public network of the city of Medellín (Colombia) and who had between 40 days and 6 mo…	Admin	2021-09-21	72	0.011	Se uso teoría fundamentada	DOCUMENT	Dehumanization during delivery: Meanings and experiences of women cared for in the Medellín Public Network	Cualitativo
	Elementos escenciales	Aceptabilidad	Deshumanización en la prestación del servicio30	The conditions of vulnerability represented by the delivery as a process that generates uncertainty, fears, risks, and anxiety, situations which, together with cultural pressures and mediated by traditional values around the femininity, made some mothers opt for limiting or annulling the exteriorization of their emotions. This decision was largely linked to the need to propitiate comfort to the h…	Admin	2021-09-21	207	0.032	Es este caso hay evidencia sobre la vulneración de la aceptabilidad, por la falta de reconocimiento de las particularidades del evento de salud, la culturay no se responde adecuadamente a las necesidades de salud de las pacientes parturientas. De esta forma las pacientes asumen posiciones de anular emociones, ser condescendientes con actitud estoica para evitar ser maltratadas dutante el proceso …	DOCUMENT	Dehumanization during delivery: Meanings and experiences of women cared for in the Medellín Public Network	Cualitativo	Ética	Hay comportamientos del equipo de salud de sometimiento a las parturientas y retaliación cuando hay resistencia, gritos, lloriqueos y expresiones de dolor
	Elementos escenciales	Calidad e idoneidad profesional	Deshumanización en la prestación del servicio30	The conditions of vulnerability represented by the delivery as a process that generates uncertainty, fears, risks, and anxiety, situations which, together with cultural pressures and mediated by traditional values around the femininity, made some mothers opt for limiting or annulling the exteriorization of their emotions. This decision was largely linked to the need to propitiate comfort to the h…	Admin	2021-09-21	207	0.032		DOCUMENT	Dehumanization during delivery: Meanings and experiences of women cared for in the Medellín Public Network	Cualitativo	Humanización del servicio	Este estudio de deshumanización muestra como la actitud estoica de resistencia ante el dolor y las dificultades es un acto de condescendencia, el cual es premiado por el grupo médico con mayor atención, pero con actitudes contrarias cuando no se sigue este comportamiento.
	Principio	Oportunidad	Deshumanización en la prestación del servicio30	The conditions of vulnerability represented by the delivery as a process that generates uncertainty, fears, risks, and anxiety, situations which, together with cultural pressures and mediated by traditional values around the femininity, made some mothers opt for limiting or annulling the exteriorization of their emotions. This decision was largely linked to the need to propitiate comfort to the h…	Admin	2021-09-21	207	0.032		DOCUMENT	Dehumanization during delivery: Meanings and experiences of women cared for in the Medellín Public Network	Cualitativo	Ética	Las madres que manifestaron su dolor, llanto o gritos, sufrieron retaliaciones relacionadas con demoras en su atención y posibles abusos, como dejar que sufrieran innecesariamente dolor, por parte del grupo asistencial. Un asunto que puede afectar la oportunidad de la atención.
	Elementos escenciales	Aceptabilidad	Deshumanización en la prestación del servicio30	Throughout the delivery care, since admission to the Healthcare Center until birth, the mothers were under some type of conditioning by the health staff, who showed intolerance, anger, or rejection upon their complaints and weeping caused by pain during the delivery process. The expression…Don’t cry or complain because they will leave you suffering more appeared as a constant cited by the women, …	Admin	2021-09-21	241	0.037		DOCUMENT	Dehumanization during delivery: Meanings and experiences of women cared for in the Medellín Public Network	Cualitativo
	Elementos escenciales	Calidad e idoneidad profesional	Deshumanización en la prestación del servicio30	Throughout the delivery care, since admission to the Healthcare Center until birth, the mothers were under some type of conditioning by the health staff, who showed intolerance, anger, or rejection upon their complaints and weeping caused by pain during the delivery process. The expression…Don’t cry or complain because they will leave you suffering more appeared as a constant cited by the women, …	Admin	2021-09-21	241	0.037		DOCUMENT	Dehumanization during delivery: Meanings and experiences of women cared for in the Medellín Public Network	Cualitativo
	Principio	Prevalencia de derechos	Deshumanización en la prestación del servicio30	Throughout the delivery care, since admission to the Healthcare Center until birth, the mothers were under some type of conditioning by the health staff, who showed intolerance, anger, or rejection upon their complaints and weeping caused by pain during the delivery process. The expression…Don’t cry or complain because they will leave you suffering more appeared as a constant cited by the women, …	Admin	2021-09-21	241	0.037		DOCUMENT	Dehumanization during delivery: Meanings and experiences of women cared for in the Medellín Public Network	Cualitativo
	Principio	Oportunidad	Deshumanización en la prestación del servicio30	Throughout the delivery care, since admission to the Healthcare Center until birth, the mothers were under some type of conditioning by the health staff, who showed intolerance, anger, or rejection upon their complaints and weeping caused by pain during the delivery process. The expression…Don’t cry or complain because they will leave you suffering more appeared as a constant cited by the women, …	Admin	2021-09-21	241	0.037		DOCUMENT	Dehumanization during delivery: Meanings and experiences of women cared for in the Medellín Public Network	Cualitativo
	Elementos escenciales	Calidad e idoneidad profesional	Deshumanización en la prestación del servicio30	Of the procedures performed during admission, the vaginal exam may turn out to be a particularly uncomfortable intervention for the women, who can feel overwhelmed by this practice carried out not only by the medical staff, but also by practicing medical students. The health staff does not always request authorization from the pregnant women to perform this procedure: … I had several vaginal exam…	Admin	2021-09-30	406	0.062	La calidad vulnerada por la falta de cumplimiento o existencia de protocolos que eviten la manipulacion innecesaria de las pacientes, o la practica de examenes innecesarios o abusivos, rayando con la calidad y etica medica.	DOCUMENT	Dehumanization during delivery: Meanings and experiences of women cared for in the Medellín Public Network	Cualitativo	Respeto y confidencialidad	No se identifica el seguimiento de protocolos en los cuales se aplique el consentimiento informado a las mujeres e proceso de parto al momento de realizar el tacto vaginal, en diferentes momentos, por diferentes profesionales en cambios de turnos, o por asuntos didácticos con estudiantes de medicina. Igual conducta sucedió con procedimientos en la sala de partos, como la cesarea, la maniobra de K…
	Elementos escenciales	Aceptabilidad	Deshumanización en la prestación del servicio30	Of the procedures performed during admission, the vaginal exam may turn out to be a particularly uncomfortable intervention for the women, who can feel overwhelmed by this practice carried out not only by the medical staff, but also by practicing medical students. The health staff does not always request authorization from the pregnant women to perform this procedure: … I had several vaginal exam…	Admin	2021-09-30	406	0.062	Se utilizan procedimientos medicos que no son explicados a las mujeres en proceso de parto. No se considera sus puntos de vista o decisiones. Todas estas decisiones son asumidas por el grupo asistencial. Ademas se realizan procedimientos como el tacto vaginal sin consentimiento, por estudiantes en practica, por diferentes medicos dado los cambios de turno.	DOCUMENT	Dehumanization during delivery: Meanings and experiences of women cared for in the Medellín Public Network	Cualitativo	Ética	No se solicita consentimiento para los procedimientos relacionados con el proceso de parto, como el tacto vaginal, la cesarea, el uso de forceps o la maniobra de Kristeller, entre otras, las cuales no explican a las madres. De nuevo bajo una relación de poder y vulnerabilidad, en la cual existe maltrato verbal, psicológico y físico
	Elementos escenciales	Accesibilidad	Deshumanización en la prestación del servicio30	Of the procedures performed during admission, the vaginal exam may turn out to be a particularly uncomfortable intervention for the women, who can feel overwhelmed by this practice carried out not only by the medical staff, but also by practicing medical students. The health staff does not always request authorization from the pregnant women to perform this procedure: … I had several vaginal exam…	Admin	2021-09-30	406	0.062	No hay accesibilidad a la informacion que expliquen los procedimientos y sus consecuencias para la mujer o el bebe.	DOCUMENT	Dehumanization during delivery: Meanings and experiences of women cared for in the Medellín Public Network	Cualitativo
	Elementos escenciales	Aceptabilidad	Deshumanización en la prestación del servicio30	The stories by the women interviewed evidence different ways of experiencing the treatment received by the health staff; a perception based on the framework of lack of knowledge expressed by most of the mothers on their sexual and reproductive rights during delivery. Thus, finding women who did not endure negative situations in the verbal treatment or in the procedures; other women, instead, reco…	Admin	2021-10-01	315	0.048	Hay falta de informacion sobre los procedimientos a realizar, enmarcados en la etica medica.	DOCUMENT	Dehumanization during delivery: Meanings and experiences of women cared for in the Medellín Public Network	Cualitativo
	Elementos escenciales	Calidad e idoneidad profesional	Deshumanización en la prestación del servicio30	The stories by the women interviewed evidence different ways of experiencing the treatment received by the health staff; a perception based on the framework of lack of knowledge expressed by most of the mothers on their sexual and reproductive rights during delivery. Thus, finding women who did not endure negative situations in the verbal treatment or in the procedures; other women, instead, reco…	Admin	2021-10-01	315	0.048	No se evidencia seguimiento de estandares de calidad por el servicio medico, en el cual se presente comportamientos de respeto hacia el usuario y su condicion.	DOCUMENT	Dehumanization during delivery: Meanings and experiences of women cared for in the Medellín Public Network	Cualitativo	Ética	La prestación del servicio no esta dirigido ni enfocada a la usuaria en proceso en parto, en vez, se definen procedimientos por criterios financieros, alejados de la ética médica y del juramento hipocrático.
	Elementos escenciales	Accesibilidad	Deshumanización en la prestación del servicio30	The stories by the women interviewed evidence different ways of experiencing the treatment received by the health staff; a perception based on the framework of lack of knowledge expressed by most of the mothers on their sexual and reproductive rights during delivery. Thus, finding women who did not endure negative situations in the verbal treatment or in the procedures; other women, instead, reco…	Admin	2021-10-01	315	0.048	La accesibilidad entendida no desde el acceso a la atencion sino a la informacion	DOCUMENT	Dehumanization during delivery: Meanings and experiences of women cared for in the Medellín Public Network	Cualitativo
	Principio	Prohomine	Deshumanización en la prestación del servicio30	The stories by the women interviewed evidence different ways of experiencing the treatment received by the health staff; a perception based on the framework of lack of knowledge expressed by most of the mothers on their sexual and reproductive rights during delivery. Thus, finding women who did not endure negative situations in the verbal treatment or in the procedures; other women, instead, reco…	Admin	2021-10-01	315	0.048	Se evidencia que no se cumple la aplicacion de la norma mas favorable para la proteccion del derecho fundamental de la salud.	DOCUMENT	Dehumanization during delivery: Meanings and experiences of women cared for in the Medellín Public Network	Cualitativo	Respeto y confidencialidad	Este principio visto desde el respeto por el cuerpo humano, la persona, la mujer en estado de indefensión al estar embarazada, por practicas didacticas, sin uso del consentimiento informado admás para procedimientos como la cesarea, entre otros.
	Elementos escenciales	Accesibilidad	Deshumanización en la prestación del servicio30	Verbal abuse. This appears as a mechanism used by the health staff to gain dominance over the pregnant woman and carry out procedures without interruption. These can be expressed in comments that seek to repress emotions and manifestations of pain by using coercion; as well as value judgments in relation to the woman’s sexual life: …They performed a vaginal exam and it was very abrupt, I had blee…	Admin	2021-10-01	205	0.031	Falta de información sobre los procedimientos a realizar, dado por el comportamiento inhumano "en palabras de las entrevistadas" el grupo médico o asistencial.	DOCUMENT	Dehumanization during delivery: Meanings and experiences of women cared for in the Medellín Public Network	Cualitativo
	Elementos escenciales	Calidad e idoneidad profesional	Deshumanización en la prestación del servicio30	Verbal abuse. This appears as a mechanism used by the health staff to gain dominance over the pregnant woman and carry out procedures without interruption. These can be expressed in comments that seek to repress emotions and manifestations of pain by using coercion; as well as value judgments in relation to the woman’s sexual life: …They performed a vaginal exam and it was very abrupt, I had blee…	Admin	2021-10-01	205	0.031	No se siguen protocolos de atención.	DOCUMENT	Dehumanization during delivery: Meanings and experiences of women cared for in the Medellín Public Network	Cualitativo	Ética	Se procede con actitud de dominio sobre la paciente,bien sea por la expresión verbal del equipo de salud, con sugerencias sobre la vida sexual de la paciente o con el silencio o también ignorando las preguntas y reclamos de las pacientes. NO se identifica procesos e evaluación del servicio o capacitación para mitigar los comportamientos inadecuados del equipo asistencial
	Elementos escenciales	Aceptabilidad	Deshumanización en la prestación del servicio30	Verbal abuse. This appears as a mechanism used by the health staff to gain dominance over the pregnant woman and carry out procedures without interruption. These can be expressed in comments that seek to repress emotions and manifestations of pain by using coercion; as well as value judgments in relation to the woman’s sexual life: …They performed a vaginal exam and it was very abrupt, I had blee…	Admin	2021-10-01	205	0.031	Se ignora a las parturientas, no se les explica los procedimientos, ni las razones pueden conllevar a ello, como las cesarea. Hay falta a los criterios éticos que conducen a percepciones de tratao inhumano por parte del grupo asistencial.	DOCUMENT	Dehumanization during delivery: Meanings and experiences of women cared for in the Medellín Public Network	Cualitativo
	Principio	Interculturalidad	Deshumanización en la prestación del servicio30	One of the main findings in this research was the stoic behavior during delivery assumed by most of the women; with the relation between this attitude and the treatment dispensed by the health staff being relevant, which undoubtedly can represent one of the most eloquent signals of domination, dehumanization, and violence of different type: institutional and gender. To understand stoicism, an inq…	Admin	2021-10-01	527	0.08	La interculturalidad concebida desde el grupo asistencial, quienes inducen a la sumisión de las parturientas. Comportamiento del grupo asistencial motivado por pensamientos estructurales de caracter religioso, en el cual la mujer está hecha para soportar el dolor, inhibiendo sus sentimientos con actitudes desobligantes, antieticas, que vulneran no solo la intercultaralidad, sino la equidad, la ac…	DOCUMENT	Dehumanization during delivery: Meanings and experiences of women cared for in the Medellín Public Network	Cualitativo
	Principio	Equidad	Deshumanización en la prestación del servicio30	Our study found that women experience during labor at least three types of violence: during procedures, verbal or psychological, and through negligence, which speak not only of the appropriation of their bodies, but of their emotions and conceptions about maternity. The types of violence found suggest, as indicated by Davis-Floyd,(9) that a separation exists between procreation and sexuality, wom…	Admin	2021-10-01	299	0.046	La equidad entendida en este caso como un exceso de poder del grupo asistencial sobre las pacientes parturientas. La salud afectada por cosmovisiones que influyen en la atencion de pacientes parturientas, afectando psicologica, verbalmente por el maltrato o la amenaza.	DOCUMENT	Dehumanization during delivery: Meanings and experiences of women cared for in the Medellín Public Network	Cualitativo
	Elementos escenciales	Accesibilidad	Barreras geográficas de acceso a la salud oral en Nariño31	La financiación de un sistema de salud se debe diseñar con base en proporcionar el acceso a los servicios sanitarios de calidad a toda la población, sin que ello implique dificultades económicas para el usuario. En el 2005 en la Asamblea Mundial de la Salud se instó a los países a que adoptaran sistemas de financia -ción que permitieran a toda la población el acceso a la salud, entendida esta des…	Admin	2021-10-04	482	0.036	Los conceptos que fundamentan el comportamiento de la accesibilidad, aunque no se incluye el acceso a la información. Se enfoca más en las barrreras geográficas y económicas.	DOCUMENT	Geographic access barriers to oral health services in the department of nariño, Colombia	Cuantitativo
	METODOLOGÍA	Cuantitativo	Barreras geográficas de acceso a la salud oral en Nariño31	Materiales y métodos Estudio de corte transversal que tomó como muestra los 64 municipios del departamento de Nariño en Colombia, con una población total de 1 498 234 habitantes en el año 2005 (33). La investigación se desarrolló en siete etapas, empezando en junio del 2011 y terminando en junio del 2013: • Búsqueda de la bibliografía y selección de fuentes de información: las bases de datos cons…	Admin	2021-11-19	693	0.051		DOCUMENT	Geographic access barriers to oral health services in the department of nariño, Colombia	Cuantitativo
	Elementos escenciales	Accesibilidad	Barreras geográficas de acceso a la salud oral en Nariño31	La distribución de los prestadores de salud en el departamento se concentra en la ciudad de Pasto. El segundo nivel de atención en salud es limitado y se presenta como una barrera de acceso a los demás municipios, ya que se concentra en solo cuatro: Pasto, Ipiales, La Unión y Tumaco. En cada uno de estos municipios solo se encontró un centro de atención de segundo nivel y los sesenta municipios r…	Admin	2021-10-04	118	0.009	La distribución de las instituciones de salud con niveles altos de atención, es decir, nivel II de atención es restringido a algunas zonas del departamento. Solo a 4. Lo que representa una barrera para el acceso a la atención especializada tanto en recursos como en personal.	DOCUMENT	Geographic access barriers to oral health services in the department of nariño, Colombia	Cuantitativo	Desventajas para acceder a los servicios de salud	El acceso a la salud se limita por la concentración de las instituciones públicas de salud se concentra en los municipios principales de Nariño. Así el nivel III de atención solo se ubica en Pasto; el nivel II en cuatro municipios (Pasto, Ipiales, La Unión y Tumaco), y los 60 municipios restantes del departamento de Nariño no cuentan con este nivel de atención.
	Elementos escenciales	Disponibilidad	Barreras geográficas de acceso a la salud oral en Nariño31	La distribución de los prestadores de salud en el departamento se concentra en la ciudad de Pasto. El segundo nivel de atención en salud es limitado y se presenta como una barrera de acceso a los demás municipios, ya que se concentra en solo cuatro: Pasto, Ipiales, La Unión y Tumaco. En cada uno de estos municipios solo se encontró un centro de atención de segundo nivel y los sesenta municipios r…	Admin	2021-10-04	118	0.009	Hay vulneración de la disponibilidad de servicios especializados. Por ejemplo en este departamento: El más beneficiado es el municipio de Pasto, el cual presenta niveles I, II y III de atención. El nivel II, solo se presentan en cuatro municipios: Pasto, Ipiales, La Unión y Tumaco, los 60 municipios restantes carecen de este nivel de atención del sector público. En cuanto al sector privado, de lo…	DOCUMENT	Geographic access barriers to oral health services in the department of nariño, Colombia	Cuantitativo	Desventajas para acceder a los servicios de salud	El acceso a la salud oral en Nariño se concentra en la ciudad de Pasto. El segundo nivel de atención en salud es limitado y se concentra en solo cuatro municipios, un centro en cada uno: Pasto, Ipiales, La Unión y Tumaco. Los sesenta municipios restantes no cuentan con este nivel de atención del sector público en salud.
	Elementos escenciales	Disponibilidad	Barreras geográficas de acceso a la salud oral en Nariño31	En cuanto al sector privado de atención en salud, se encontró que en el departamento predomina el nivel de atención de baja complejidad (698 prestadores). Este com -prende la misma complejidad del primer nivel del sector público. Estos prestadores se concentran en la ciudad de Pasto, con un total de 376, seguida por Ipiales con 104 y Tumaco con 55. Es importante destacar que hay municipios donde …	Admin	2021-10-04	174	0.013	El nivel de mediana coplejidad del sector privado se encuentra mas dsitribuido que el nivel II del sector público. No obstante, los recursos y especialidades en el sector privado no son las mismas que en el sector público, generando menos cobertura y oferta de servicios.	DOCUMENT	Geographic access barriers to oral health services in the department of nariño, Colombia	Cuantitativo	Desventajas para acceder a los servicios de salud	En cuanto al sector privado de atención en salud, en el departamento predomina el nivel de atención de baja complejidad (698 prestadores). Los prestadores se concentran en la ciudad de Pasto, con un total de 376, seguida por Ipiales con 104 y Tumaco con 55. Hay municipios donde no se encuentran prestadores del sector privado de ningún nivel (25 municipios de los 64 del departamento). El nivel de …
	Elementos escenciales	Disponibilidad	Barreras geográficas de acceso a la salud oral en Nariño31	Resto del departamento 0 0 nivel se concentra en la ciudad de Pasto, en un 74 %, y en Ipiales, con un 11 % del total del departamento, y el restante 15 % de los prestadores está distribuido en 10 munici -pios; 52 municipios no cuentan con este nivel de complejidad	Admin	2021-10-04	48	0.004	52 municipios carecen de la cobertura de instituciones privadas que presten el servicio de mediana complejidad. Es decir solo 12 pueden acceder a este nivel en el departamento.	DOCUMENT	Geographic access barriers to oral health services in the department of nariño, Colombia	Cuantitativo
	Elementos escenciales	Disponibilidad	Barreras geográficas de acceso a la salud oral en Nariño31	En el departamento de Nariño, en cuanto al nivel de complejidad alta del sector privado, se encuentran 34 prestadores y persiste la concentración de estos en la ciudad de Pasto, con un total de 29, seguida por Ipiales con 3 y Tumaco con 2; el resto del departamento no cuenta con este nivel de complejidad. Asimismo, el sector privado es más amplio en número de prestadores que el sector público, qu…	Admin	2021-10-04	79	0.006	El nivel de alta complejidad del sector privado, son 34 en todo el departamento, concentrándose en Pasto (29), Ipiales (3) y Tumaco (2). Es decir, 61 municipios carecen de este servicio en sus localidades.	DOCUMENT	Geographic access barriers to oral health services in the department of nariño, Colombia	Cuantitativo
	Elementos escenciales	Disponibilidad	Barreras geográficas de acceso a la salud oral en Nariño31	En cuanto al sector privado, la odontología general logra un cubrimiento del 59 % de los municipios de Nariño, con un total de 276 prestadores del servicio de baja complejidad. El talento humano se concentra en un gran por -centaje en la ciudad de Pasto, correspondiente al 51 % del total de los prestadores, con una amplia diferencia con respecto al resto del de -partamento, puesto que el siguient…	Admin	2021-10-04	190	0.014	El sector privado, con la oferta de baja complejidad, no ofrece la cobertura necesaria para el departamento. Dada la cantidad de instituciones que prestan el servicio. Concentrándose entre PAsto, Ipiales y Tumaco.	DOCUMENT	Geographic access barriers to oral health services in the department of nariño, Colombia	Cuantitativo
	Elementos escenciales	Accesibilidad	Barreras geográficas de acceso a la salud oral en Nariño31	En cuanto al sector privado, la odontología general logra un cubrimiento del 59 % de los municipios de Nariño, con un total de 276 prestadores del servicio de baja complejidad. El talento humano se concentra en un gran por -centaje en la ciudad de Pasto, correspondiente al 51 % del total de los prestadores, con una amplia diferencia con respecto al resto del de -partamento, puesto que el siguient…	Admin	2021-10-04	190	0.014	Problemas de accesibilidad por lozalización de los profesionales de odontología y las instituciones privadas que prestan el servicio de odontología.	DOCUMENT	Geographic access barriers to oral health services in the department of nariño, Colombia	Cuantitativo	Desventajas para acceder a los servicios de salud	Aún en el 2012, las instituciones privadas que prestaban servicios de odontología de baja complejidad, cubrían solo el 59% del departamento. La concentración de profesionales también se daba en las principales municipios del departamento Pasto (51%); Ipiales (18%), Tumaco (7.6%). Generando barreras geográficas.
	Elementos escenciales	Accesibilidad	Barreras geográficas de acceso a la salud oral en Nariño31	Cobertura en el departamento ( %) 100 % que existe una alta concentración de servicios en la ciudad de Pasto, con un total de 139 prestadores, y el número presente en el de -partamento es de 174, es decir, que el 80 % de los especialistas están ubicados en la capital. Predominan los especialistas en ortodoncia, con un número total departamental de 63, seguido de endodoncia, rehabilitación oral, o…	Admin	2021-10-04	202	0.015	La concentración de las instituciones y especialistas de salud oral esta en la capital de Nariño.	DOCUMENT	Geographic access barriers to oral health services in the department of nariño, Colombia	Cuantitativo	Desventajas para acceder a los servicios de salud	El 80% de los odontólogos especialistas están ubicados en la capital (Pasto). Solo 11 municipios de los 64 prestan al menos un servicio de odontología especializada y en su mayoría corresponde a la ortodoncia
	Elementos escenciales	Disponibilidad	Barreras geográficas de acceso a la salud oral en Nariño31	Cobertura en el departamento ( %) 100 % que existe una alta concentración de servicios en la ciudad de Pasto, con un total de 139 prestadores, y el número presente en el de -partamento es de 174, es decir, que el 80 % de los especialistas están ubicados en la capital. Predominan los especialistas en ortodoncia, con un número total departamental de 63, seguido de endodoncia, rehabilitación oral, o…	Admin	2021-10-04	202	0.015	Baja disponibilidad de especialistas en la mayoría de municipios y concentración de ellos en la capital.	DOCUMENT	Geographic access barriers to oral health services in the department of nariño, Colombia	Cuantitativo
	Elementos escenciales	Disponibilidad	Barreras geográficas de acceso a la salud oral en Nariño31	La OMS, con el objetivo de mejorar la calidad de vida de la población y preservar la salud, ha planteado desde los años sesenta que el número ideal de habitantes por odontólogo es de 3000/1(1969), y esto persistió hasta el Figura 4. Tiempo de viaje eN bicicleTa hasTa la capiTal pasTo, ciudad coN Tercer Nivel de aTeNcióN 2010. Este es el valor para que la atención en salud oral sea calificada como…	Admin	2021-10-05	473	0.035	La disponibilidad de odontologos tiene un comportamiento de pobre oferta y sobreoferta. así: Tres municipios de 64 que cumplen con la tasa adecuada de odontologos por población de 3000 hbtes/ odontologo Entre ellos; Roberto Payan, Francisco Pizarro y Chachagui. 4 municipios con sobreoferta: Magui, laTola, Cumbal y Barbacoas. En las demás municipios la oferta insuficiente llegando a 6700 hbtes / o…	DOCUMENT	Geographic access barriers to oral health services in the department of nariño, Colombia	Cuantitativo	Desventajas para acceder a los servicios de salud	De acuerdo con marco de la OMS debería existir un odontologo por cada 3000 habitantes para que la disponibilidad del servicio sea adecuada. Según el estudio en Nariño se evidenció sobreoferta del servicio de odontología en 4 municipios (Magui, La Tola, Cumbal y Barbacoas). En general, el departamento presenta una baja oferta del servicio de odontología, puesto que la proporción general es de 6700…
	Elementos escenciales	Accesibilidad	Barreras geográficas de acceso a la salud oral en Nariño31	La OMS, con el objetivo de mejorar la calidad de vida de la población y preservar la salud, ha planteado desde los años sesenta que el número ideal de habitantes por odontólogo es de 3000/1(1969), y esto persistió hasta el Figura 4. Tiempo de viaje eN bicicleTa hasTa la capiTal pasTo, ciudad coN Tercer Nivel de aTeNcióN 2010. Este es el valor para que la atención en salud oral sea calificada como…	Admin	2021-10-05	473	0.035	a disponibilidad de odontologos tiene un comportamiento de pobre oferta y sobreoferta. así: Tres municipios de 64 que cumplen con la tasa adecuada de odontologos por población de 3000 hbtes/ odontologo Entre ellos; Roberto Payan, Francisco Pizarro y Chachagui. 4 municipios con sobreoferta: Magui, laTola, Cumbal y Barbacoas. En las demás municipios la oferta insuficiente llegando a 6700 hbtes / od…	DOCUMENT	Geographic access barriers to oral health services in the department of nariño, Colombia	Cuantitativo
	Elementos escenciales	Accesibilidad	Barreras geográficas de acceso a la salud oral en Nariño31	El tercer nivel de atención en salud del sector público solo se encuentra en la ciudad de Pasto, con un prestador (Hospital Universitario Departamental de Nariño) que debe atender las necesidades a este nivel de todo el depar -tamento. Este nivel de atención tiene barrera de acceso para el departamento, a excepción de los municipios que se encuentran dentro de la distancia de 25 km de la ciudad d…	Admin	2021-10-05	139	0.01	Los trayectos para obtener atención especializada en centro de trecer nivel de atención, solo se favorece a 4 municiios de 64, los demás, en especial lo de la costa pacifica se tomarían hasta 7 horas para acceder a este nivel de atención.	DOCUMENT	Geographic access barriers to oral health services in the department of nariño, Colombia	Cuantitativo	Desventajas para acceder a los servicios de salud	Solo existe un único hospital público nivel III, para todo el departamento de Nariño. Solo 4 municipios se encuentran a 25 Km de Pasto, o a menos de 4 horas de viaje, desde los demás pueden durar hasta más de 4 horas para llegar, siendo más crítico los municipios ubicados cerca a la costa pacífica.
	Elementos escenciales	Disponibilidad	Barreras geográficas de acceso a la salud oral en Nariño31	El tercer nivel de atención en salud del sector público solo se encuentra en la ciudad de Pasto, con un prestador (Hospital Universitario Departamental de Nariño) que debe atender las necesidades a este nivel de todo el depar -tamento. Este nivel de atención tiene barrera de acceso para el departamento, a excepción de los municipios que se encuentran dentro de la distancia de 25 km de la ciudad d…	Admin	2021-10-05	139	0.01	Los trayectos para obtener atención especializada en centro de trecer nivel de atención, solo se favorece a 4 municiios de 64, los demás, en especial lo de la costa pacifica se tomarían hasta 7 horas para acceder a este nivel de atención Esta situación demuestra que no se está garantizado la disponibilidad de parte del Estado colombiano tanto de los recursos como del personal médico requerido par…	DOCUMENT	Geographic access barriers to oral health services in the department of nariño, Colombia	Cuantitativo	Desventajas para acceder a los servicios de salud	El tercer nivel de atención en salud del sector público solo se encuentra en la ciudad de Pasto, en el cual se presta servicios de atención oral, con un prestador (Hospital Universitario Departamental de Nariño) éste debe atender las necesidades a este nivel de todo el departamento. Los municipios que se encuentran dentro de la distancia de 25 km de la ciudad de Pasto y con un tiempo de viaje men…
	Elementos escenciales	Calidad e idoneidad profesional	Barreras geográficas de acceso a la salud oral en Nariño31	El tercer nivel de atención en salud del sector público solo se encuentra en la ciudad de Pasto, con un prestador (Hospital Universitario Departamental de Nariño) que debe atender las necesidades a este nivel de todo el depar -tamento. Este nivel de atención tiene barrera de acceso para el departamento, a excepción de los municipios que se encuentran dentro de la distancia de 25 km de la ciudad d…	Admin	2021-10-05	139	0.01	Los trayectos para obtener atención especializada en centro de trecer nivel de atención, solo se favorece a 4 municiios de 64, los demás, en especial lo de la costa pacifica se tomarían hasta 7 horas para acceder a este nivel de atención Esta situación demuestra que no se está garantizado la disponibilidad de parte del Estado colombiano tanto de los recursos como del personal médico requerido par…	DOCUMENT	Geographic access barriers to oral health services in the department of nariño, Colombia	Cuantitativo	Respuesta a las necesidades de salud	En Nariño los servicios para la atención de la salud oral no están centrados en el usuario, responde a asuntos administrativos, de competencia de mercado y financieros, demostrado en este caso por la existencia de una sola institución de nivel III con los equipos y personal para responder a esta necesidad de la población del departamento.
[truncated: 479 more rows]

## Sheet: Matriz 2
Componente	Categoría abierta	Subcategoría	Total
[truncated: 90 more rows]
