# Supplementary material for: Principles and essential elements of the fundamental right to health in Colombia: an integrative review of structural determinants and systemic challenges
Source: Front Health Serv. 2026 Jul 2;6:1838181. doi: 10.3389/frhs.2026.1838181 (PMC13373101; doi:10.3389/frhs.2026.1838181)
Supplement: Supplementary Material 3 — Validation by means of an Affinity Matrix with each of the principles and essential elements of the FRH from the definitions expressed in statutory law 1751 of 2015. [file Table3.xlsx]

## Sheet: Tabla afinidad artículo
	Criterio de selección
#	Elementos esenciales	1	2	3	4	5	6	7	8	9	10	11	12	13	14	15	16	17	18	19	20	21	22	23	24	25	26	27	28	29	30	31	32	33	34	35	36	37	38	39	40	41	42	43	44	45	46	47	48
1	Disponibilidad			C	C		C	C	C		C			C		C						C							C		C			C						C	C
2	Aceptabilidad					C	C		C									C																								C						C
3	Accesibilidad						C		C		C	C			C		C			C	C	C				C			C	C	C	C		C	C		C	C	C	C	C			C
4	Calidad e idoneidad profesional				C		C	C		C		C					C					C																								C	C
5	Universalidad.								C															C					C							C
6	Pro homine																								C	C						C
7	Equidad		C						C		C		C									C	C	C			C	C									C	C	C		C
8	Continuidad				C				C		C			C								C			C												C	C	C				C		X				C
9	Oportunidad						C		C			C		C		C						C			C					C	C
10	Prevalencia de derechos								C										C	C	C											C					C	C										C
11	Progresividad del derecho			C					C							C
12	Libre elección								C
13	Sostenibilidad																																C
14	Solidaridad								C																												C	C	C
15	Eficiencia							C	C					C		C																	C			C
16	Interculturalidad	C							C			C
17	Protección a los pueblos indígenas	C							C			C
18	Protección pueblos y comunidades indígenas, ROM y negras, afrocolombianas, raizales y palenqueras	C	C						C			C																												C
	NOTA: El objetivo de la matriz de afinidad es orientar al lector sobre la definición que se utilizó para categorizar tanto a los artículos leídos como a los fragmentos de texto. En la hoja “Tabla afinidad artículo”, en la columna B se detalla cada elemento esencial y principio; mientras que, la fila 2 (columnas C-CN), identifica el número del artículo, que sirve de código para identificar el títu…
[truncated: 42 more columns]

## Sheet: Inventario de artículos
	ARTÍCULO
1	Diálogo intercultural como herramienta de construcción en políticas de salud. Amazonía Colombiana
2	Inequidad por la condición étnico-racial en el aseguramiento de salud en Colombia: un estudio de corte transversal
3	How many people need palliative care for cancer and non-cancer diseases in a middle-income country? Analysis of mortality data
4	Citywide preparedness for a pandemic: A crosssectional survey of knowledge, attitudes, and practices about respiratory infection prevention in Bogotá, Colombia.
5	Luchas por el derecho a la salud en Colombia. Vínculos con la salud para todos y todas
6	Políticas basadas en la evidencia científica: El caso del control del cáncer de mama en Colombia
7	MorbiMortalidad en pacientes egresados de una unidad de cuidados intensivos en boyacá, colombia
8	Determinantes sociales de la mortalidad infantil en municipios de frontera en Colombia, 2005-2011
9	Cultura de la seguridad del paciente en seis centros quirúrgicos de Antioquia
10	Determinantes sociales de la salud y la enfermedad visual en caficultores de Caldas, Colombia
11	Significados de las fiebres del dengue, chikungunya y zika e itinerarios terapéuticos en un municipio endémico de Colombia
12	Inequalities in health by regime of affiliation to the health system in events of obligatory notification, Colombia, 2015
13	Evaluating the centralized purchasing policy for the treatment of hepatitis C: The Colombian CASE.
14	[Clinical and psychosocial factors associated with seizure control in patients with juvenile myoclonic epilepsy].
15	Severe malaria in pregnant women hospitalized between 2010 and 2014 in the Department of Antioquia (Colombia)
16	Violencia obstétrica: haciendo visible lo invisible
17	Response to sexual assault in Bogotá, Colombia: A qualitative evaluation of health providers’ readiness and role in policy implementation
18	Recomendaciones de actividad física y reposo en un programa de control prenatal colombiano
19	Salud mental de la niñez: significados y abordajes de profesionales en Medellín, Colombia
20	Early adolescent childbearing in Colombia: time-trends and consequences
21	Del timbo al tambo. Salud mental en el sistema carcelario colombiano y política pública
22	Inequalities on mortality due to acute respiratory infection in children: A Colombian analysis
23	Políticas de salud bucal en Colombia. Tendencias y puntos críticos para la garantía del derecho a la salud
24	Actuar político para el control del cáncer en Colombia
25	Cobertura universal y acceso efectivo a los servicios de salud: ¿Qué ha pasado en Colombia después de diez años de la Sentencia T-760?
26	An examination of socioeconomic equity in health experiences in six Latin American and Caribbean countries
27	Inequidad en mortalidad infantil y servicios pediátricos en Bogotá: nuevo modelo de análisis para América Latina
28	Determinants of infant mortality in Colombia. Path Analysis
29	Sociocultural dynamics that influence Chagas disease health care in Colombia
30	Introducción de pruebas rápidas para sífilis y VIH en el control prenatal en Colombia: análisis cualitativo
31	Acción de tutela y barreras de acceso a servicios de salud en labio y/o paladar hendido
32	Tuberculosis: una ventana de análisis de las políticas públicas en salud
33	Impacto de Salud Oral sobre Calidad de Vida en Adultos Jóvenes de Clínicas Odontológicas Universitarias
34	Experiences with rehabilitation and impact on community participation among adults with physical disability in Colombia: Perspectives from stakeholders using a community based research approach
35	EL SISTEMA GENERAL DE SEGURIDAD SOCIAL EN SALUD DE COLOMBIA. UNIVERSAL, PERO INEFICIENTE: A PROPÓSITO DE LOS VEINTICINCO AÑOS DE SU CREACIÓN*
36	The financial burden of family care of the chronically ill in the Colombian Andean region
37	Family Economic Burden Associated to Caring for Children with Cancer.
38	Direct and indirect costs of caring for patients with chronic non-communicable diseases
39	Determinación social del acceso a servicios de salud de población infantil en situación de discapacidad
40	Lógicas dominantes en la formulación de políticas y organización de servicios que inciden en el acceso a la rehabilitación integral
41	BARRERAS, OPORTUNIDADES Y TÁCTICAS PARA PARTICIPAR EN SALUD SEGÚN ASOCIACIONES DE USUARIOS DEL VALLE DEL CAUCA, COLOMBIA
42	Desigualdades en la continuidad de la atención ambulatoria de población desplazada en Colombia 2012-2013
43	[Healthcare and maternal morbidity and mortality: a hospital-based case-control study in two regions of Colombia (Bogotá and Antioquia), 2009-2011].
44	ASOCIACIÓN ENTRE RETRASO EN EL DIAGNÓSTICO Y ESTADIO CLÍNICO AVANZADO DE CÁNCER DE MAMA AL MOMENTO DE LA CONSULTA EN CUATRO CENTROS ONCOLÓGICOS DE MEDELLÍN, COLOMBIA, 2017. ESTUDIO DE CORTE TRANSVERSAL
45	PERCEPCIÓN DE LA CALIDAD EN LA PRESTACIÓN DE SERVICIOS DE SALUD CON UN ENFOQUE SEIS SIGMA
46	Factores que influyen en el uso de mecanismos de coordinación entreniveles asistenciales en Colombia
47	Access to diagnostic facilities in children with cancer in Colombia: Spottingopportunity and distance from a sample
48	Desigualdades en la continuidad de la atención ambulatoria de población desplazada en Colombia, 2012–2013
49	Inequidades en salud y supervivencia al cáncer en Manizales, Colombia: un estudio de base poblacional
50	Implementation of the clinical practice guideline for individuals with amputations in Colombia: a qualitative study on perceived barriers and facilitators
51	Barreras para la atención en salud durante el diagnóstico y tratamiento del cáncer gástrico
52	Encuesta de acceso a servicios de salud para hogares colombianos
53	Acceso a servicios de salud de personas en situación de discapacidad física en Zarzal (Valle del Cauca, Colombia)
54	Gasto de bolsillo y gasto catastrófico en salud en los hogares de Cartagena, Colombia
55	Atención en salud de mujeres con lesiones precursoras de cáncer de cuello uterino: evidencia cualitativa de la fragmentación del sistema de salud en Colombia
56	Cancer risk management in Colombia, 2016
57	Catastrophic expenditure due to out-of-pocket health payments and its determinants in Colombian households
58	Salud materna indígena en mujeres Nasa y Misak del Cauca, Colombia: tensiones, subordinación y diálogo intercultural entre dos sistemas médicos
59	RELACIONES QUE ESTABLECEN LAS MUJERES DURANTE EL EMBARAZO, PARTO Y POSPARTO CON EL PERSONAL DE SALUD SEGÚN CLASE SOCIAL EN BOGOTÁ: ESTUDIO CUALITATIVO
60	PRÁCTICAS INSTITUCIONALES EN SALUD EN MATERNAS SEGÚN CLASE SOCIAL. BOGOTÁ, COLOMBIA, 2018
61	Oral health services use among schoolchildren/teens with developmental disabilities in Colombia’s capital district, 2015
62	Acceso, seguridad e integralidad en registros de gestantes colombianas entre los años 2007 al 2009
63	Estado de salud y barreras en la atención de niños con defectos congénitos nacidos entre el 2011 y el 2017 en dos instituciones de salud de Cali
64	Experimentando el rechazo y las decepciones del sistema de salud durante la experiencia de dolor crónico en el envejecimiento
65	Perception of effective access to health services in Territorial Spaces for Training and Reincorporation, one year after the peace accords in Colombia: a cross-sectional study
66	Barriers to access to mental health services among Colombia outpatients
67	Inequidad en la utilización de servicios de salud reproductiva en Colombia en mujeres indígenas y afrodescendientes
68	Factores asociados con el tratamiento oportuno de mujerescon cáncer de mama apoyadas por una organizaciónno gubernamental en Bogotá
69	Demoras en mortalidad materna en el departamento de Santander 2012 a 2015
70	How universal is coverage and access to diagnosis and treatment for Chagas disease in Colombia? A health systems analysis
71	Monitoring delays in diagnosis of pulmonary tuberculosis in eight cities in Colombia
72	Continuity in the Emergency Service. The Case of the South-East Regional Hospital, Chinácota, Colombia
73	Exploratory analysis of preventable first day mortality in Colombia
74	Diferencias en supervivencia debidas al aseguramiento en salud en pacientes con cáncer de mama atendidas en un centro oncológico de referencia en Medellín, Colombia
75	Acceso a servicios de salud en un establecimiento penitenciario y carcelario masculino de Antioquia (Colombia), 2012
76	Dehumanization during Delivery: Meanings and Experiences of Women Cared for in the Medellín Public Network
77	Inequality in healthcare use among older people in Colombia
78	Spatial Dynamic Effects in the Colombian HealthSystem
79	Characterization of the number, distribution and pertinence of pediatricians in Colombia. 2017
80	Generation and evaluation of an indicator of the health system's performance in maternal and reproductive health in Colombia: An ecological study
81	Roles and challenges of female heads of household with HIV/AIDS
82	Geographic Access Barriers to Oral Health Services in the Department of Nariño, Colombia
83	Dominant logics at the policy making and services organization that affect the access to comprehensive rehabilitation
84	Inequity in infant mortality and pediatric services in Bogotá: a new model of analysis for Latin America
85	Ethnic-racial inequity in health insurance in Colombia: a cross-sectional studyIniquidades étnico-raciais no seguro de saúde na Colômbia: um estudo transversal
86	Quality of healthcare directed to people with spinal cord injury according to Colombian regulations
87	Barriers to access to palliative care services perceived by gastric cancer patients, their caregivers and physicians in Santander, Colombia
88	Barriers to administrative access to health services in the Colombian population, 2013
89	Barriers to antenatal women with severe maternal morbidity in Antioquia, Colombia
90	Bilingual guides: a strategy to decrease cultural barriers to health care access in the Wayuu communities of Maicao, Colombia
1

## Sheet: Cantidad articulos
										45	100	100	100	100	100
Total artículos
BASE DE DATOS		NUMERO DE ARTÍCULOS O DOCUMENTOS POR BASE DE DATOS
LILACS	592	504	88							592
SCOPUS	679	622	57							679
SCIENCE DIREC	6645	100	45	100	100	100	100	100	6000	6645
SCIELO	291	177	114							291
Pubmed	3665	41	3624							3665
WOS	493	4	489							493
Total documentos										12365
Repetidos		Es la suma de los arítulos borrados más las copias exactas identificadas por RAYYAN (518+233)								751
Seleccionados como posible para el estudio										32
Agregados al estudio por cumplir requisito de inclusión										58
Excluidos por no cumplir requisitos										11524	12365	11614	751
Total										0
Hacer hasta metodología, diseñar el problema de investigación.													Nueva cuenta		11611	87	11524
Enviar documento el 21 de junio, hasta metodología.
Balance de la revisión total de los artículos						90
Lectura total descartados					24
Lectura total con requisitos cumplidos					63
Repetido					3					0.701493
Total documentos leídos					87
Pendientes por leer						0
							3228677562	Itau
								11524
								754
								87		20		67
								12365
